# Supplementary material for: QTL mapping of web blotch resistance in peanut by high-throughput genome-wide sequencing
Source: BMC Plant Biol. 2020 Jun 3;20:249. doi: 10.1186/s12870-020-02455-8 (PMC7268717; doi:10.1186/s12870-020-02455-8)
Supplement: Supplementary file 1 — Additional file 1: Table S1. The summary information of the sequencing and alignment results. [file 12870_2020_2455_MOESM1_ESM.xlsx]

## Sheet: Sheet2
Supplementary Table 1 The summary information of the sequencing and alignment results
No	Sample ID	Clean reads	Clean bases	Clean_Q20 (%)	Coverage rate (%)	Mapped reads	Mapped rate	Uniq mapped reads	Uniq mapped rate (%)	Seqencing depth	Effective depth
1	WB6267	600615234	90092285100	97.14	98.51	585949893	97.56	454861868	75.73	35.23	34.42
2	WB6350	600534050	90080107500	97.03	99.05	586361467	97.64	458260329	76.31	35.23	34.45
3	WB6201	23906552	3585982800	97.1	58.75	23143977	96.81	17912769	74.93	1.4	1.36
4	WB6202	24643398	3696509700	97.22	60.72	24010064	97.43	18704349	75.9	1.45	1.41
5	WB6203	24805882	3720882300	97.4	62.4	24308010	97.99	19222883	77.49	1.46	1.43
6	WB6204	23899534	3584930100	96.8	60.86	23233326	97.21	18128860	75.85	1.4	1.36
7	WB6205	23858468	3578770200	96.86	60.53	23210886	97.29	18079102	75.78	1.4	1.36
8	WB6206	23336454	3500468100	97.23	60.2	22900569	98.13	18492716	79.24	1.37	1.35
9	WB6207	23879668	3581950200	96.67	60.76	23297521	97.56	18176460	76.12	1.4	1.37
10	WB6208	23893554	3584033100	96.86	61.32	23269686	97.39	18360395	76.84	1.4	1.37
11	WB6209	23279030	3491854500	97.62	58.45	22744905	97.71	17900848	76.9	1.37	1.34
12	WB6210	24739166	3710874900	97.37	61.41	24061753	97.26	18663318	75.44	1.45	1.41
13	WB6211	23891260	3583689000	97.02	59.2	23361224	97.78	18025129	75.45	1.4	1.37
14	WB6212	23836166	3575424900	97.12	59.45	23267602	97.61	18214337	76.41	1.4	1.37
15	WB6213	24787060	3718059000	97.37	62	24287708	97.99	19014892	76.71	1.45	1.43
16	WB6214	24785120	3717768000	97.44	61.62	24260525	97.88	19028955	76.78	1.45	1.43
17	WB6215	23918170	3587725500	96.82	60.34	23334023	97.56	17856148	74.66	1.4	1.37
18	WB6216	23851696	3577754400	96.68	61.18	23265067	97.54	18136089	76.04	1.4	1.37
19	WB6217	23861770	3579265500	97	59.4	23033995	96.53	17806202	74.62	1.4	1.35
20	WB6218	23746626	3561993900	97.34	62.65	23158195	97.52	18557464	78.15	1.39	1.36
21	WB6219	23836470	3575470500	96.69	59.9	23223399	97.43	18078220	75.84	1.4	1.36
22	WB6220	23868066	3580209900	96.78	59.88	23271137	97.5	17847705	74.78	1.4	1.37
23	WB6221	23758406	3563760900	97.3	63.21	23118326	97.31	18714209	78.77	1.39	1.36
24	WB6222	24797160	3719574000	97.4	61.87	24294805	97.97	19078640	76.94	1.45	1.43
25	WB6223	23700948	3555142200	97.3	62.95	23137749	97.62	18652333	78.7	1.39	1.36
26	WB6224	24796080	3719412000	97.41	63.63	24332072	98.13	19442265	78.41	1.45	1.43
27	WB6225	24811154	3721673100	97.37	62.18	24225881	97.64	18814023	75.83	1.46	1.42
28	WB6226	23849288	3577393200	96.78	60.13	23250397	97.49	17856142	74.87	1.4	1.37
29	WB6227	23861608	3579241200	96.71	61.41	23251975	97.45	18111305	75.9	1.4	1.37
30	WB6228	23872914	3580937100	96.94	59.83	23259682	97.43	17991860	75.37	1.4	1.37
31	WB6229	23866098	3579914700	96.85	60.98	23349228	97.83	18297692	76.67	1.4	1.37
32	WB6230	23870208	3580531200	96.81	61.72	23301186	97.62	18273253	76.55	1.4	1.37
33	WB6231	23920338	3588050700	97.16	59.84	23410303	97.87	18384118	76.86	1.4	1.38
34	WB6232	23788860	3568329000	97.12	60.02	23251318	97.74	18288793	76.88	1.4	1.37
35	WB6233	23856492	3578473800	97.12	59.23	23258862	97.49	18009886	75.49	1.4	1.37
36	WB6234	23895354	3584303100	97.16	59.72	23308257	97.54	18265762	76.44	1.4	1.37
37	WB6235	23815440	3572316000	96.64	61.99	23243642	97.6	18044630	75.77	1.4	1.37
38	WB6236	23783120	3567468000	97.18	59.01	23199451	97.55	18044990	75.87	1.4	1.36
39	WB6237	23900226	3585033900	97.05	60.26	23347379	97.69	18182674	76.08	1.4	1.37
40	WB6238	23873852	3581077800	96.91	60.87	23344425	97.78	18201362	76.24	1.4	1.37
41	WB6239	23843914	3576587100	97.14	60.02	23295051	97.7	18317175	76.82	1.4	1.37
42	WB6240	24806494	3720974100	97.4	60.17	24290071	97.92	18965821	76.46	1.46	1.43
43	WB6241	23921720	3588258000	97.07	59.33	23381836	97.74	17695413	73.97	1.4	1.37
44	WB6242	23895258	3584288700	97.01	60.77	23366839	97.79	18250139	76.38	1.4	1.37
45	WB6243	23860284	3579042600	96.92	60.15	23309130	97.69	17721480	74.27	1.4	1.37
46	WB6244	23801594	3570239100	97.13	59.32	23165426	97.33	17862266	75.05	1.4	1.36
47	WB6245	23891044	3583656600	96.97	54.12	23291686	97.49	17763888	74.35	1.4	1.37
48	WB6246	23914724	3587208600	96.89	54.44	23424877	97.95	18184299	76.04	1.4	1.38
49	WB6247	24003040	3600456000	97.17	53.99	23534024	98.05	18479945	76.99	1.41	1.38
50	WB6248	23952494	3592874100	96.73	53.95	23465653	97.97	18133774	75.71	1.41	1.38
51	WB6249	23976622	3596493300	97.01	54.24	23407413	97.63	18222322	76	1.41	1.38
52	WB6250	23922310	3588346500	97.06	53.59	23356201	97.63	18219371	76.16	1.4	1.37
53	WB6251	23926696	3589004400	96.72	55.08	23429021	97.92	18066531	75.51	1.4	1.38
54	WB6252	23887068	3583060200	96.91	54.24	23390804	97.92	17915404	75	1.4	1.37
55	WB6253	23897556	3584633400	96.84	54.46	23429329	98.04	18217280	76.23	1.4	1.38
56	WB6254	23932368	3589855200	96.81	53.88	23465179	98.05	17638825	73.7	1.4	1.38
57	WB6255	23919526	3587928900	96.91	54.48	23425893	97.94	18196161	76.07	1.4	1.38
58	WB6256	24002934	3600440100	97.03	54.97	23441376	97.66	18384220	76.59	1.41	1.38
59	WB6257	23843408	3576511200	96.66	57.36	23144791	97.07	17775199	74.55	1.4	1.36
60	WB6258	23974128	3596119200	97.11	53	23381738	97.53	17822128	74.34	1.41	1.37
61	WB6259	23931636	3589745400	96.97	56.45	23417967	97.85	18398288	76.88	1.4	1.38
62	WB6260	23835458	3575318700	96.77	59.22	23208740	97.37	18228956	76.48	1.4	1.36
63	WB6261	23909166	3586374900	96.88	57.35	23360929	97.71	18154603	75.93	1.4	1.37
64	WB6262	23920934	3588140100	96.8	58.25	23402693	97.83	18258755	76.33	1.4	1.37
65	WB6263	24757772	3713665800	97.55	61.28	24205877	97.77	19151904	77.36	1.45	1.42
66	WB6264	23944966	3591744900	96.95	57.76	23451335	97.94	18047951	75.37	1.4	1.38
67	WB6265	23908802	3586320300	96.92	57.26	23253463	97.26	17994569	75.26	1.4	1.37
68	WB6266	23730086	3559512900	97.23	62.71	23191204	97.73	18721371	78.89	1.39	1.36
69	WB6268	23903296	3585494400	96.94	53.62	23349044	97.68	18061208	75.56	1.4	1.37
70	WB6269	23928258	3589238700	97.09	55.91	23328464	97.49	18249683	76.27	1.4	1.37
71	WB6270	23813724	3572058600	96.66	57.53	23189434	97.38	17873960	75.06	1.4	1.36
72	WB6271	23875206	3581280900	96.69	58.59	23323494	97.69	18316903	76.72	1.4	1.37
73	WB6272	23882988	3582448200	96.78	57.5	23347046	97.76	17752705	74.33	1.4	1.37
74	WB6273	23867122	3580068300	96.71	58.63	23379947	97.96	18027751	75.53	1.4	1.37
75	WB6274	23876624	3581493600	96.86	58.06	23399733	98	18202168	76.23	1.4	1.37
76	WB6275	23922930	3588439500	96.78	58.12	23435901	97.96	18030101	75.37	1.4	1.38
77	WB6276	23850188	3577528200	96.69	58.22	23316097	97.76	17959056	75.3	1.4	1.37
78	WB6277	23838180	3575727000	96.88	57.04	23298900	97.74	18063107	75.77	1.4	1.37
79	WB6278	23857462	3578619300	96.52	58.15	23232953	97.38	18039319	75.61	1.4	1.36
80	WB6279	23922540	3588381000	96.72	58.67	23421663	97.91	18094838	75.64	1.4	1.38
81	WB6280	23870610	3580591500	96.56	58.5	23227205	97.3	17831193	74.7	1.4	1.36
82	WB6281	23913586	3587037900	96.67	58.28	23357045	97.67	18113415	75.75	1.4	1.37
83	WB6282	23856304	3578445600	96.72	58.64	23268518	97.54	18295043	76.69	1.4	1.37
84	WB6283	23932164	3589824600	96.8	57.92	23422637	97.87	18169980	75.92	1.4	1.38
85	WB6284	23836938	3575540700	96.56	57.42	23275741	97.65	17894586	75.07	1.4	1.37
86	WB6285	24764896	3714734400	97.59	60.85	24117744	97.39	18826007	76.02	1.45	1.42
87	WB6286	23777236	3566585400	96.68	57.61	23235870	97.72	18033248	75.84	1.39	1.37
88	WB6287	23856552	3578482800	96.67	54.58	23357223	97.91	18181239	76.21	1.4	1.37
89	WB6288	23868866	3580329900	96.91	57.94	23248379	97.4	17946854	75.19	1.4	1.37
90	WB6289	23944570	3591685500	96.89	54.28	23430910	97.85	18097191	75.58	1.4	1.38
91	WB6290	23904812	3585721800	96.53	59	23341982	97.65	18426223	77.08	1.4	1.37
92	WB6291	23982076	3597311400	96.75	60.84	23353275	97.38	18871536	78.69	1.41	1.37
93	WB6292	24010522	3601578300	96.63	60.79	23349618	97.25	18828449	78.42	1.41	1.37
94	WB6293	24675742	3701361300	97.44	60.62	24087043	97.61	18451509	74.78	1.45	1.42
95	WB6294	23876610	3581491500	96.51	58.28	23318655	97.66	18384769	77	1.4	1.37
96	WB6295	23835512	3575326800	96.65	56.91	23215717	97.4	17927568	75.21	1.4	1.36
97	WB6296	23782316	3567347400	96.48	56.78	22982256	96.64	17612011	74.06	1.4	1.35
98	WB6297	23823120	3573468000	96.69	55.99	23291207	97.77	18075898	75.88	1.4	1.37
99	WB6298	23859136	3578870400	96.94	55.35	23248237	97.44	17999079	75.44	1.4	1.37
100	WB6299	23893354	3584003100	96.68	58.13	23319154	97.6	18199109	76.17	1.4	1.37
101	WB6300	23777112	3566566800	96.8	56.29	23126655	97.26	18146155	76.32	1.39	1.36
102	WB6301	24048028	3607204200	96.6	61.16	23409323	97.34	18896116	78.58	1.41	1.38
103	WB6302	23841926	3576288900	96.65	58.2	23231543	97.44	18082891	75.84	1.4	1.36
104	WB6303	24024034	3603605100	96.52	61.48	23375589	97.3	18748898	78.04	1.41	1.37
105	WB6304	23841256	3576188400	96.77	57.79	23257587	97.55	18353556	76.98	1.4	1.37
106	WB6305	23814742	3572211300	96.39	58.62	23116777	97.07	17886870	75.11	1.4	1.36
107	WB6306	23826354	3573953100	96.41	58.33	23261766	97.63	18041374	75.72	1.4	1.37
108	WB6307	23829260	3574389000	96.37	58.88	23132387	97.08	17956092	75.35	1.4	1.36
109	WB6308	24743690	3711553500	97.3	62.38	23996524	96.98	18701187	75.58	1.45	1.41
110	WB6309	23873228	3580984200	96.53	57.62	23312335	97.65	17988006	75.35	1.4	1.37
111	WB6310	23875352	3581302800	96.44	58.9	23245473	97.36	18012293	75.44	1.4	1.37
112	WB6311	24012586	3601887900	96.57	61.91	23375362	97.35	18897761	78.7	1.41	1.37
113	WB6312	23920366	3588054900	96.71	57.75	23260932	97.24	18150643	75.88	1.4	1.37
114	WB6313	23901408	3585211200	96.56	57.96	23270452	97.36	18079439	75.64	1.4	1.37
115	WB6314	23863734	3579560100	96.47	57.93	23277609	97.54	18040158	75.6	1.4	1.37
116	WB6315	23880506	3582075900	96.44	58.7	23213257	97.21	17903907	74.97	1.4	1.36
117	WB6316	23888006	3583200900	96.47	59.23	23337640	97.7	18332687	76.74	1.4	1.37
118	WB6317	23869486	3580422900	96.6	57.93	23148747	96.98	17857835	74.81	1.4	1.36
119	WB6318	23860542	3579081300	96.47	58.8	23252105	97.45	18115411	75.92	1.4	1.37
120	WB6319	23881954	3582293100	96.56	58.61	23346741	97.76	18342130	76.8	1.4	1.37
121	WB6320	23909250	3586387500	96.75	57.26	23343626	97.63	18195158	76.1	1.4	1.37
122	WB6321	22371350	3355702500	96.65	54.37	21639797	96.73	16649177	74.42	1.31	1.27
123	WB6322	23898232	3584734800	96.1	58.25	23318870	97.58	17964945	75.17	1.4	1.37
124	WB6323	23885984	3582897600	96.75	57.42	23334394	97.69	18191973	76.16	1.4	1.37
125	WB6324	23885374	3582806100	96.32	58.97	23342690	97.73	18132137	75.91	1.4	1.37
126	WB6325	23911922	3586788300	96.5	57.64	23250107	97.23	18026945	75.39	1.4	1.37
127	WB6326	23930606	3589590900	96.43	58.17	23270846	97.24	17892054	74.77	1.4	1.37
128	WB6327	23917826	3587673900	96.53	58.37	23339080	97.58	18114408	75.74	1.4	1.37
129	WB6328	23948000	3592200000	96.76	57.99	23399614	97.71	18002347	75.17	1.4	1.37
130	WB6329	23919910	3587986500	96.47	58.66	23240287	97.16	17963299	75.1	1.4	1.37
131	WB6330	23893604	3584040600	96.32	58.74	23145144	96.87	17712975	74.13	1.4	1.36
132	WB6331	23891794	3583769100	96.62	57.84	23197111	97.09	17923481	75.02	1.4	1.36
133	WB6332	23929150	3589372500	96.47	59.25	23381427	97.71	18102685	75.65	1.4	1.37
134	WB6333	24724964	3708744600	97.16	61.47	23927449	96.77	18521021	74.91	1.45	1.41
135	WB6334	23876452	3581467800	96.55	59.03	23168305	97.03	18003676	75.4	1.4	1.36
136	WB6335	24761906	3714285900	97.21	62.94	24216579	97.8	18877745	76.24	1.45	1.42
137	WB6336	24713784	3707067600	97.45	61.44	23997951	97.1	18830927	76.2	1.45	1.41
138	WB6337	24776530	3716479500	97.39	62.55	24220452	97.76	18919946	76.36	1.45	1.42
139	WB6338	24711462	3706719300	97.22	62.92	24182340	97.86	18934976	76.62	1.45	1.42
140	WB6339	23947748	3592162200	96.62	60.83	23330931	97.42	18701247	78.09	1.4	1.37
141	WB6340	23894484	3584172600	96.67	57.83	23305766	97.54	18027830	75.45	1.4	1.37
142	WB6341	23926734	3589010100	96.53	58.65	23312045	97.43	18116022	75.71	1.4	1.37
143	WB6342	24788920	3718338000	97.23	62.58	24175233	97.52	18656894	75.26	1.45	1.42
144	WB6343	23894940	3584241000	96.38	59.01	23176806	96.99	17855183	74.72	1.4	1.36
145	WB6344	24673954	3701093100	97.23	61.91	24074301	97.57	18383983	74.51	1.45	1.41
146	WB6345	24709220	3706383000	97.72	58.66	24103221	97.55	19011263	76.94	1.45	1.42
147	WB6346	23929796	3589469400	96.67	58.59	23324376	97.47	18215501	76.12	1.4	1.37
148	WB6347	23938306	3590745900	96.38	60.03	23364525	97.6	18233301	76.17	1.4	1.37
149	WB6348	23899676	3584951400	96.75	57.15	23184687	97.01	17629181	73.76	1.4	1.36
150	WB6349	23965888	3594883200	96.44	61.65	23342441	97.4	18752987	78.25	1.41	1.37
151	WB6351	23909280	3586392000	96.38	58.98	23292031	97.42	18067385	75.57	1.4	1.37
152	WB6352	23942282	3591342300	96.59	58.13	23268347	97.19	17893828	74.74	1.4	1.37
153	WB6353	24779072	3716860800	97.41	62.12	24128479	97.37	18929715	76.39	1.45	1.42
154	WB6354	24713252	3706987800	97.2	61.72	24024731	97.21	18788751	76.03	1.45	1.41
155	WB6355	23496672	3524500800	98.01	58.01	22630922	96.32	17581720	74.83	1.38	1.33
156	WB6356	23920078	3588011700	96.27	58.93	23341909	97.58	18064729	75.52	1.4	1.37
157	WB6357	23617028	3542554200	97.93	59.15	22579417	95.61	17664328	74.79	1.39	1.33
158	WB6358	23919114	3587867100	96.43	59.69	23390583	97.79	18364731	76.78	1.4	1.37
159	WB6359	24770898	3715634700	97.31	61.52	24210217	97.74	18648618	75.28	1.45	1.42
160	WB6360	23963690	3594553500	96.59	58.47	23423598	97.75	18130819	75.66	1.41	1.38
161	WB6361	23952376	3592856400	96.43	58.24	23451860	97.91	18148600	75.77	1.41	1.38
162	WB6362	23939512	3590926800	96.77	57.16	23243139	97.09	17899226	74.77	1.4	1.37
163	WB6363	23874010	3581101500	96.88	57.87	23317627	97.67	18160542	76.07	1.4	1.37
164	WB6364	23954620	3593193000	96.84	58.12	23456450	97.92	18432716	76.95	1.41	1.38
165	WB6365	23924514	3588677100	96.78	59.58	23369276	97.68	18190929	76.03	1.4	1.37
166	WB6366	23983404	3597510600	97	56.07	23462335	97.83	18641617	77.73	1.41	1.38
167	WB6367	23984284	3597642600	96.94	54.28	23358100	97.39	18034832	75.19	1.41	1.37
168	WB6368	23969420	3595413000	96.82	55.51	23400395	97.63	18411785	76.81	1.41	1.37
169	WB6369	23954114	3593117100	96.92	54.75	23265775	97.13	18102890	75.57	1.41	1.37
170	WB6370	23994314	3599147100	97.19	54.21	23483880	97.87	18236117	76	1.41	1.38
171	WB6371	23960114	3594017100	97.03	54.76	23441441	97.84	18398629	76.79	1.41	1.38
172	WB6372	24768354	3715253100	97.01	61.8	24155206	97.52	18968377	76.58	1.45	1.42
173	WB6373	23319202	3497880300	97.28	57.8	22767847	97.64	17468852	74.91	1.37	1.34
174	WB6374	23289320	3493398000	97.22	60.4	22810823	97.95	17745624	76.2	1.37	1.34
175	WB6375	24789272	3718390800	96.88	61.69	24177066	97.53	18845220	76.02	1.45	1.42
176	WB6376	24834646	3725196900	97.05	60.91	24255416	97.67	18996761	76.49	1.46	1.43
177	WB6377	24826314	3723947100	97.01	61.56	24107216	97.1	18632895	75.05	1.46	1.42
178	WB6378	24740890	3711133500	97.16	61.15	24065871	97.27	18800214	75.99	1.45	1.41
179	WB6379	24811152	3721672800	97.28	59.94	24170010	97.42	18663359	75.22	1.46	1.42
180	WB6380	23285306	3492795900	97.09	59.13	22698838	97.48	17594124	75.56	1.37	1.33
181	WB6381	23307548	3496132200	97.19	58.73	22800331	97.82	17523643	75.18	1.37	1.34
182	WB6382	24818684	3722802600	97.13	60.26	24196133	97.49	18753581	75.56	1.46	1.42
183	WB6383	24801970	3720295500	96.95	61.07	24197477	97.56	18802787	75.81	1.45	1.42
184	WB6384	23342974	3501446100	97.25	58.98	22799338	97.67	17756898	76.07	1.37	1.34
185	WB6385	23908736	3586310400	96.67	55.82	23341465	97.63	18227088	76.24	1.4	1.37
186	WB6386	24806652	3720997800	97.12	60.18	24133013	97.28	18778867	75.7	1.46	1.42
187	WB6387	24741872	3711280800	97.23	59.07	24012663	97.05	18685973	75.52	1.45	1.41
188	WB6388	23313080	3496962000	97.24	58.59	22772881	97.68	17695020	75.9	1.37	1.34
189	WB6389	23292966	3493944900	97.31	57.19	22798913	97.88	17804310	76.44	1.37	1.34
190	WB6390	23314510	3497176500	97.22	58.08	22715996	97.43	17639099	75.66	1.37	1.33
191	WB6391	24823636	3723545400	97.19	60.25	24320331	97.97	19001747	76.55	1.46	1.43
192	WB6392	23280452	3492067800	96.8	58.88	22669046	97.37	17567033	75.46	1.37	1.33
193	WB6393	24781746	3717261900	97.04	61.81	24174934	97.55	18551019	74.86	1.45	1.42
194	WB6394	24788734	3718310100	97.08	60.2	24198251	97.62	18538502	74.79	1.45	1.42
195	WB6395	23281192	3492178800	97.36	56.47	22752380	97.73	17704016	76.04	1.37	1.34
196	WB6396	23967250	3595087500	96.94	54.87	23382340	97.56	18271699	76.24	1.41	1.37
197	WB6397	23633844	3545076600	98.1	57.23	22757285	96.29	17849003	75.52	1.39	1.34
198	WB6398	23337590	3500638500	97.45	58.77	22760168	97.53	17826476	76.39	1.37	1.34
199	WB6399	23350012	3502501800	97.48	59.62	22808080	97.68	17961195	76.92	1.37	1.34
200	WB6400	23344722	3501708300	97.42	59.66	22814445	97.73	17955615	76.92	1.37	1.34
201	WB6401	23747924	3562188600	97.36	60.62	23099279	97.27	17779940	74.87	1.39	1.36
202	WB6402	23804594	3570689100	97.56	60.62	23270462	97.76	18457195	77.54	1.4	1.37
203	WB6403	23710042	3556506300	97.34	60.46	23127739	97.54	18002220	75.93	1.39	1.36
204	WB6404	23677900	3551685000	97.38	61.36	23115574	97.63	17983558	75.95	1.39	1.36
205	WB6405	23642580	3546387000	97.42	60.83	22968030	97.15	17701787	74.87	1.39	1.35
206	WB6406	23723350	3558502500	97.32	61.29	23104636	97.39	17799123	75.03	1.39	1.36
207	WB6407	23726910	3559036500	97.25	62.09	23084627	97.29	18026401	75.97	1.39	1.36
208	WB6408	23634176	3545126400	97.19	63.1	23079275	97.65	18255847	77.24	1.39	1.36
209	WB6409	23724760	3558714000	97.36	62.01	23243215	97.97	18274093	77.03	1.39	1.37
210	WB6410	23949086	3592362900	96.53	59.14	23147566	96.65	17654598	73.72	1.4	1.36
211	WB6411	23593374	3539006100	97.26	60.87	23018893	97.57	17894836	75.85	1.38	1.35
212	WB6412	23716798	3557519700	97.41	61.02	23091687	97.36	18270001	77.03	1.39	1.36
213	WB6413	23757518	3563627700	97.39	61.6	23060252	97.07	18120245	76.27	1.39	1.35
214	WB6414	23748738	3562310700	97.43	61.36	23165035	97.54	18005104	75.81	1.39	1.36
Note: Sequence depth = Clean bases / the reference genome size; Effective depth = Mapped bases / the effective genome size
