# Supplementary material for: QTL mapping of web blotch resistance in peanut by high-throughput genome-wide sequencing
Source: BMC Plant Biol. 2020 Jun 3;20:249. doi: 10.1186/s12870-020-02455-8 (PMC7268717; doi:10.1186/s12870-020-02455-8)
Supplement: Supplementary file 3 — Additional file 3: Table S2. Genotype and position of the bins in the peanut genetic linkage map obtained in this study. The letter A indicates the genotype of the parental line Zheng8903, and the letter B indicates the genotype of the parental line Yuhua4. [file 12870_2020_2455_MOESM3_ESM.xlsx]

## Sheet: Sheet1
Supplementary Table 2 Genotype and position of the bins in the peanut genetic linkage map obtained in this study. The letter A indicates the genotype of the parental line Zheng8903, and the letter B indicates the genotype of the parental line Yuhua4.
No.	Group	Locus	Position	WB6201	WB6202	WB6203	WB6204	WB6205	WB6206	WB6207	WB6208	WB6209	WB6210	WB6211	WB6212	WB6213	WB6214	WB6215	WB6216	WB6217	WB6218	WB6219	WB6220	WB6221	WB6222	WB6223	WB6224	WB6225	WB6226	WB6227	WB6228	WB6229	WB6230	WB6231	WB6232	WB6233	WB6234	WB6235	WB6236	WB6237	WB6238	WB6239	WB6240	WB6241	WB6242	WB6243	WB6244	WB6245	WB6246
1	LG1	Chr1_bin1	0	A	A	B	B	B	A	B	B	A	B	A	A	B	A	B	B	A	A	B	A	B	B	B	A	A	B	A	A	B	A	A	B	B	A	A	B	B	A	B	A	A	A	A	A	B	B
2	LG1	Chr1_bin2	0.238	A	A	B	B	B	A	B	B	A	B	A	A	B	A	B	B	A	A	B	A	B	B	B	A	A	B	A	A	B	A	A	B	B	A	A	B	B	A	B	A	A	A	A	A	B	B
3	LG1	Chr1_bin3	3.62	A	A	B	B	B	A	B	B	A	B	A	A	A	A	B	B	A	A	B	A	A	B	B	A	A	B	A	A	B	A	A	B	B	A	A	B	B	A	B	A	A	A	A	A	B	B
4	LG1	Chr1_bin4	7.882	A	A	B	B	B	A	B	B	A	B	A	A	A	A	B	B	A	A	B	B	A	A	B	A	A	B	A	A	B	A	A	B	B	A	A	B	B	A	B	A	A	A	A	A	B	B
5	LG1	Chr1_bin5	8.12	A	A	B	B	B	A	B	B	A	B	A	A	A	A	B	B	A	A	B	B	A	A	B	A	A	B	A	A	B	A	A	B	B	A	A	B	B	A	B	A	A	A	A	A	B	B
6	LG1	Chr1_bin6	8.358	A	A	B	B	B	A	B	B	A	B	A	A	A	A	B	B	A	A	B	B	A	A	B	A	A	B	A	A	B	A	A	B	B	A	A	B	B	A	B	A	A	A	A	A	B	A
7	LG1	Chr1_bin7	8.596	A	A	B	B	B	A	B	B	A	B	A	A	A	A	B	B	A	A	B	B	A	A	B	A	A	B	A	A	B	A	A	B	B	A	A	B	B	A	B	A	A	A	A	A	B	A
8	LG1	Chr1_bin8	9.32	A	A	B	B	B	A	B	B	A	B	A	A	A	A	B	B	A	A	B	B	A	A	B	A	A	B	A	A	B	A	A	B	B	A	A	B	B	A	B	A	A	A	A	A	B	A
9	LG1	Chr1_bin9	9.8	A	A	B	B	B	A	B	B	A	B	A	A	A	A	B	B	A	A	B	B	A	A	B	A	A	B	A	A	B	A	A	B	B	A	A	B	B	A	B	A	A	A	A	A	B	A
10	LG1	Chr1_bin10	10.279	A	A	B	B	B	A	B	B	A	B	A	A	A	A	B	B	A	A	B	B	A	A	B	A	B	B	A	A	B	A	A	B	B	A	A	B	B	A	B	A	A	A	A	A	B	A
11	LG1	Chr1_bin11	10.517	A	A	B	B	B	A	B	B	A	B	A	A	A	A	B	B	A	A	B	B	A	A	B	A	B	B	A	A	B	A	A	B	B	A	A	B	B	A	B	A	A	A	A	A	A	A
12	LG1	Chr1_bin12	11.489	A	A	B	B	B	A	B	B	A	B	A	A	A	A	B	B	A	A	B	B	A	A	B	A	B	B	A	A	B	A	A	B	B	A	A	B	B	A	B	A	A	A	A	A	A	A
13	LG1	Chr1_bin13	12.714	A	A	A	B	B	A	B	B	A	B	A	A	A	A	B	B	A	A	B	B	A	A	B	A	B	B	A	A	B	A	A	A	B	A	A	B	B	A	B	A	A	A	A	A	A	A
14	LG1	Chr1_bin14	14.194	A	A	A	B	B	A	B	B	A	B	A	A	A	A	B	B	B	A	B	B	A	A	B	B	B	B	A	A	B	A	A	A	B	A	A	B	B	A	B	A	A	B	A	A	A	A
15	LG1	Chr1_bin15	15.167	A	A	A	B	B	A	B	B	A	B	A	A	A	A	B	B	B	B	A	B	A	A	B	B	B	B	A	A	B	A	A	A	B	A	A	B	B	A	B	A	A	B	A	A	A	A
16	LG1	Chr1_bin16	15.405	A	A	A	B	B	A	B	B	A	B	A	A	A	A	B	B	B	B	A	B	A	A	B	B	B	B	A	A	B	A	A	A	B	A	A	B	B	A	B	A	A	B	A	A	A	A
17	LG1	Chr1_bin17	16.129	A	A	A	B	B	A	B	B	B	B	A	A	A	A	B	B	B	B	A	B	A	A	B	B	B	B	A	A	B	A	A	A	B	A	A	B	B	A	B	A	A	B	A	A	A	A
18	LG1	Chr1_bin18	16.853	A	A	A	B	B	A	B	B	B	B	A	A	A	A	B	B	B	B	A	B	A	A	B	B	B	B	A	A	B	A	B	A	B	A	A	A	B	A	B	A	A	B	A	A	A	A
19	LG1	Chr1_bin19	17.826	A	A	A	B	B	A	B	B	B	B	A	A	A	A	B	B	B	B	A	B	A	A	B	B	B	B	A	A	B	A	B	A	B	A	A	A	B	A	B	A	A	B	A	A	A	A
20	LG1	Chr1_bin20	19.05	A	A	A	B	B	A	B	B	B	B	A	A	A	A	B	B	B	B	A	B	A	A	B	B	B	B	A	B	B	A	B	A	B	A	A	A	B	A	B	A	A	B	A	A	A	A
21	LG1	Chr1_bin21	19.288	A	A	A	B	B	A	B	B	B	B	A	A	A	A	B	B	B	B	A	B	A	A	B	B	B	B	A	B	B	A	B	A	B	A	A	A	B	A	B	A	A	B	A	A	A	A
22	LG1	Chr1_bin22	19.767	A	A	A	B	B	A	B	B	B	B	A	A	A	A	B	B	B	B	A	B	A	A	B	B	B	B	A	B	B	A	B	A	B	A	A	A	B	A	B	A	A	B	A	A	A	A
23	LG1	Chr1_bin23	20.247	A	A	A	B	B	A	B	A	B	B	A	A	A	A	B	B	B	B	A	B	A	A	B	B	B	B	A	B	B	A	B	A	B	A	A	A	B	A	B	A	A	B	A	A	A	A
24	LG1	Chr1_bin24	20.971	A	A	A	B	B	A	B	A	B	B	A	A	A	A	B	B	B	B	A	B	A	A	B	B	B	B	A	B	B	A	B	A	B	A	A	A	B	B	B	A	A	B	A	A	A	A
25	LG1	Chr1_bin25	21.944	A	A	A	B	B	A	B	A	B	B	A	A	A	B	B	B	B	B	A	B	A	A	B	B	B	B	A	B	B	A	B	A	B	A	A	A	B	B	B	A	A	B	A	A	A	A
26	LG1	Chr1_bin26	22.423	A	A	A	B	B	A	B	A	B	B	A	A	A	B	B	B	B	B	A	B	A	A	B	B	B	B	A	B	B	A	B	A	B	A	A	A	B	B	B	A	A	B	A	A	A	A
27	LG1	Chr1_bin27	22.661	A	A	A	B	B	A	B	A	B	B	A	A	A	B	B	B	B	B	A	B	A	A	B	B	B	B	A	B	B	A	B	A	B	A	A	A	B	B	B	A	A	B	A	A	A	A
28	LG1	Chr1_bin28	23.385	A	A	A	B	B	A	B	A	B	B	A	A	A	B	B	B	A	A	A	B	A	A	B	B	B	B	A	B	B	A	B	A	B	A	A	A	B	B	B	A	A	B	A	A	A	A
29	LG1	Chr1_bin29	23.623	A	A	A	B	B	A	B	A	B	B	A	A	A	B	B	B	A	A	A	B	A	A	B	B	B	B	A	B	B	A	B	A	B	A	A	A	B	B	B	A	A	B	A	A	A	A
30	LG1	Chr1_bin30	24.347	A	A	A	B	B	A	B	A	B	B	A	A	A	B	B	B	A	A	A	B	A	A	B	B	B	B	A	B	B	A	B	A	B	A	A	A	B	B	B	A	A	B	A	A	A	A
31	LG1	Chr1_bin31	24.585	A	A	A	B	B	A	B	A	B	B	A	A	A	B	B	B	A	A	A	B	A	A	B	B	B	B	A	B	B	A	B	A	B	A	A	A	B	B	B	A	A	B	A	A	A	A
32	LG1	Chr1_bin32	25.558	A	A	A	B	B	A	B	A	B	B	A	A	A	B	B	B	A	A	A	B	A	A	B	B	B	B	A	B	B	A	B	A	B	A	A	A	B	B	B	A	A	B	A	A	A	A
33	LG1	Chr1_bin33	26.53	A	A	A	B	B	B	B	A	B	B	A	A	A	B	B	B	A	A	A	B	A	A	B	B	B	B	A	B	B	A	B	A	B	A	A	A	B	B	B	A	A	B	A	A	A	A
34	LG1	Chr1_bin34	26.768	A	A	A	B	B	B	B	A	B	B	A	A	A	B	B	B	A	A	A	B	A	A	B	B	B	B	A	A	B	A	B	A	B	A	A	A	B	B	B	A	A	B	A	A	A	A
35	LG1	Chr1_bin35	27.006	A	A	A	B	B	B	B	A	B	B	A	A	A	B	B	B	A	A	A	B	A	A	B	B	B	B	A	A	B	A	B	A	B	A	A	A	B	B	B	A	A	B	A	A	A	A
36	LG1	Chr1_bin36	27.73	A	A	A	B	B	B	B	A	B	B	A	A	A	B	B	B	A	A	A	B	A	A	B	B	B	B	A	A	B	A	B	A	B	A	A	A	B	B	B	A	A	B	A	A	A	A
37	LG1	Chr1_bin37	28.21	A	A	A	B	B	B	B	A	B	B	A	A	A	B	B	B	A	A	A	B	A	A	B	B	B	A	A	A	B	A	B	A	B	A	A	A	B	B	B	A	A	B	A	A	A	A
38	LG1	Chr1_bin38	28.448	A	A	A	B	B	B	B	A	B	B	A	A	A	B	B	B	A	A	A	B	A	A	B	B	B	A	A	A	B	A	B	A	B	A	A	A	B	B	B	A	A	B	A	A	A	A
39	LG1	Chr1_bin39	29.172	A	A	A	B	B	B	B	A	B	B	A	A	A	B	B	B	A	A	A	B	A	A	B	B	B	A	A	A	B	A	B	A	B	A	A	A	B	B	B	A	A	B	A	A	A	A
40	LG1	Chr1_bin40	29.651	A	A	A	B	B	B	B	A	B	B	A	A	A	B	B	B	A	A	A	B	A	A	B	B	B	A	A	A	B	A	B	A	B	A	A	A	B	B	B	A	A	B	A	A	A	A
41	LG1	Chr1_bin41	30.624	A	A	A	B	B	B	B	A	B	B	A	A	A	B	B	A	A	A	A	B	A	A	B	B	B	A	A	A	B	A	B	A	B	A	A	A	B	B	B	A	A	B	A	A	A	A
42	LG1	Chr1_bin42	30.742	A	A	A	B	B	B	B	A	B	B	A	A	A	B	B	A	A	A	A	B	A	A	B	B	B	A	A	A	B	A	B	A	B	A	A	A	B	B	B	A	A	B	A	A	A	A
43	LG1	Chr1_bin43	30.98	A	A	A	B	B	B	B	A	B	B	A	A	A	B	B	A	A	A	A	B	A	A	B	B	B	A	A	A	B	A	B	A	B	A	A	A	B	B	B	A	A	B	A	A	A	A
44	LG1	Chr1_bin44	31.218	A	A	A	B	B	B	B	A	B	B	A	A	A	B	B	A	A	A	A	B	A	A	B	B	B	A	A	A	B	A	B	A	B	A	A	A	B	B	B	A	A	B	A	A	A	A
45	LG1	Chr1_bin45	31.698	A	A	A	B	B	B	B	A	B	B	A	A	A	B	B	A	A	A	A	B	A	A	B	B	B	A	A	A	A	A	B	A	B	A	A	A	B	B	B	A	A	B	A	A	A	A
46	LG1	Chr1_bin46	32.177	A	A	A	B	B	B	B	A	B	B	A	A	A	B	B	A	A	A	A	B	A	A	B	B	B	A	A	A	A	A	B	A	B	A	A	A	B	B	B	A	A	B	A	A	A	A
47	LG1	Chr1_bin47	32.415	A	A	A	B	B	B	B	A	B	B	A	A	A	B	B	A	A	A	A	B	A	A	B	B	B	A	A	A	A	A	B	A	B	A	A	A	B	B	B	A	A	B	A	A	A	A
48	LG1	Chr1_bin48	32.653	A	A	A	B	B	B	B	A	B	B	A	A	A	B	B	A	A	A	A	B	A	A	B	B	B	A	A	A	A	A	B	A	B	A	A	A	B	B	B	A	A	B	A	A	A	A
49	LG1	Chr1_bin49	32.891	A	A	A	B	B	B	B	A	B	B	A	A	A	B	B	A	A	A	A	B	A	A	B	B	B	A	A	A	A	A	B	A	B	A	A	A	B	B	B	A	A	B	A	A	A	A
50	LG1	Chr1_bin50	33.129	A	A	A	B	B	B	B	A	B	B	A	A	A	B	B	A	A	A	A	B	A	A	B	B	B	A	A	A	A	A	B	A	B	A	A	A	B	B	B	A	A	B	A	A	A	A
51	LG1	Chr1_bin51	33.367	A	A	A	B	B	B	B	A	A	B	A	A	A	B	B	A	A	A	A	B	A	A	B	B	B	A	A	A	A	A	B	A	B	A	A	A	B	B	B	A	A	B	A	A	A	A
52	LG1	Chr1_bin52	33.605	A	A	A	B	B	B	B	A	A	B	A	A	A	B	B	A	A	A	A	B	A	A	B	B	B	A	A	A	A	A	B	A	B	A	A	A	B	B	B	A	A	B	A	A	A	A
53	LG1	Chr1_bin53	33.843	A	A	A	B	B	B	B	A	A	B	A	A	A	B	B	A	A	A	A	B	A	A	B	B	B	A	A	A	A	A	B	A	B	A	A	A	B	B	B	A	A	B	A	A	A	A
54	LG1	Chr1_bin54	34.322	A	A	A	B	B	B	B	A	A	B	A	A	A	B	B	A	A	A	A	B	A	A	B	B	B	A	A	A	A	A	B	A	B	A	A	A	B	B	B	A	A	B	A	A	A	A
55	LG1	Chr1_bin55	34.56	A	A	A	B	B	B	B	A	A	B	A	A	A	B	B	A	A	A	A	B	A	A	B	B	B	A	A	A	A	A	B	A	B	A	A	A	B	B	B	A	B	B	A	A	A	A
56	LG1	Chr1_bin56	34.798	A	A	A	B	B	B	B	A	A	B	A	A	A	B	B	A	A	A	A	B	A	A	B	B	B	A	A	A	A	A	B	A	B	A	A	A	B	B	B	A	B	B	A	A	A	A
57	LG1	Chr1_bin57	35.036	A	A	A	B	B	B	B	A	A	B	A	B	A	B	B	A	A	A	A	B	A	A	B	B	B	A	A	A	A	A	B	A	B	A	A	A	B	B	B	A	B	B	A	A	A	A
58	LG1	Chr1_bin58	35.274	A	A	A	B	B	B	B	A	A	B	A	B	A	B	B	A	A	A	A	B	A	B	B	B	B	A	A	A	A	A	B	A	B	A	A	A	B	B	B	A	B	B	A	A	A	A
59	LG1	Chr1_bin59	35.512	A	A	A	B	B	B	B	A	A	B	A	B	A	B	B	A	A	A	A	B	A	B	B	B	B	A	A	A	A	A	B	A	B	A	A	A	B	B	B	A	B	B	A	A	A	A
60	LG1	Chr1_bin60	35.75	A	A	A	B	B	B	B	A	A	B	A	B	A	B	B	A	A	A	A	B	A	B	B	B	B	A	A	A	A	A	B	A	B	A	A	A	B	B	B	A	B	B	A	A	A	A
61	LG1	Chr1_bin61	36.23	A	A	A	B	B	B	B	A	A	B	A	B	A	B	B	A	A	A	A	B	A	B	B	B	B	A	A	A	A	A	B	A	A	A	A	A	B	B	B	A	B	B	A	A	A	A
62	LG1	Chr1_bin62	36.468	A	A	A	B	B	B	B	A	A	B	A	B	A	B	B	A	A	A	A	B	A	B	B	B	B	A	A	A	A	A	B	A	A	A	A	A	B	B	B	A	B	B	A	A	A	A
63	LG1	Chr1_bin63	36.706	A	A	A	B	B	B	B	A	A	B	A	B	A	B	B	A	A	A	A	B	A	B	B	B	B	A	A	A	A	A	B	A	A	A	A	A	B	B	B	A	B	B	A	A	A	A
64	LG1	Chr1_bin64	36.944	A	A	A	B	B	B	B	A	A	B	A	B	A	B	B	A	A	A	A	B	A	B	B	B	B	A	A	A	A	A	B	A	A	A	A	A	B	B	B	A	B	B	A	A	A	A
65	LG1	Chr1_bin65	37.182	A	A	A	B	B	B	B	A	A	B	A	B	A	B	B	A	A	A	A	B	A	B	B	B	B	A	A	A	A	A	B	A	A	A	A	A	B	B	B	A	B	B	A	A	A	A
66	LG1	Chr1_bin66	37.3	A	A	A	B	B	B	B	A	A	B	A	B	A	B	B	A	A	A	A	B	A	B	B	B	B	A	A	A	H	A	B	A	A	A	A	A	B	B	B	A	B	B	A	A	A	A
67	LG1	Chr1_bin67	37.538	A	A	A	B	B	B	B	A	A	B	A	B	A	B	B	A	A	A	A	B	A	B	B	B	B	A	A	A	H	A	B	A	B	A	A	A	B	B	B	A	B	B	A	A	A	A
68	LG1	Chr1_bin68	37.776	A	A	A	B	B	B	B	A	A	B	A	B	A	B	B	A	A	A	A	B	A	B	B	B	B	A	A	A	H	A	B	A	B	A	A	A	B	B	B	A	B	B	A	A	A	A
69	LG1	Chr1_bin69	38.014	A	A	A	B	B	B	B	A	A	B	A	B	A	B	B	A	A	A	A	B	A	B	B	B	B	A	A	A	H	A	B	A	B	A	A	A	B	B	B	A	B	B	A	A	A	A
70	LG1	Chr1_bin70	38.252	A	A	A	B	B	B	B	A	A	B	A	B	A	B	B	A	A	A	A	B	A	B	B	B	B	A	A	A	H	A	B	A	B	A	A	A	B	B	B	A	B	B	A	A	A	A
71	LG1	Chr1_bin71	38.49	A	A	A	B	B	B	B	A	A	B	A	B	A	B	B	A	A	A	A	B	A	B	B	B	B	A	A	A	H	A	B	A	B	A	A	A	B	B	B	A	B	B	A	A	A	A
72	LG1	Chr1_bin72	38.728	A	A	A	B	B	B	B	A	A	B	A	B	A	B	B	A	A	A	A	B	A	B	B	B	B	A	A	A	H	A	B	A	B	A	A	A	B	B	B	A	B	B	A	A	A	A
73	LG1	Chr1_bin73	38.966	A	B	A	B	B	B	B	A	A	B	A	B	A	B	B	A	A	A	A	B	A	B	B	B	B	A	A	A	H	A	B	A	B	A	A	A	B	B	B	A	B	B	A	A	A	A
74	LG1	Chr1_bin74	39.204	A	B	A	B	B	B	B	A	A	B	A	B	A	B	B	A	A	A	A	B	A	B	B	B	B	A	A	A	H	A	B	A	B	A	A	A	B	B	B	A	B	B	A	A	A	A
75	LG1	Chr1_bin75	39.442	A	B	A	B	B	B	B	A	A	B	A	B	A	B	B	A	A	A	A	B	A	B	B	B	B	A	A	A	H	A	B	A	B	A	A	A	B	B	B	A	B	B	A	A	A	A
76	LG1	Chr1_bin76	39.68	A	B	A	B	B	B	B	A	A	B	A	B	A	B	B	A	A	A	A	B	A	B	B	B	B	A	A	A	H	A	B	A	B	A	A	A	B	B	B	A	B	B	A	A	A	A
77	LG1	Chr1_bin77	39.799	A	B	A	B	B	B	B	A	A	B	A	B	A	B	B	A	A	A	A	B	A	B	B	B	B	A	A	A	A	A	B	A	B	A	A	A	B	B	B	A	B	B	A	A	A	A
78	LG1	Chr1_bin78	39.917	A	B	A	B	B	B	B	A	A	B	A	B	A	B	B	A	A	A	A	B	A	B	B	B	B	A	A	A	A	A	B	A	B	A	A	A	B	B	B	A	B	B	A	A	A	A
79	LG1	Chr1_bin79	40.155	A	B	A	B	B	B	B	A	A	B	A	B	A	B	B	A	A	A	A	B	A	B	B	B	B	A	A	A	A	A	B	A	B	A	A	A	B	B	B	A	B	B	A	A	A	A
80	LG1	Chr1_bin80	40.393	A	B	A	B	B	B	B	A	A	B	A	B	A	B	A	A	A	A	A	B	A	B	B	B	B	A	A	A	A	A	B	A	B	A	A	A	B	B	B	A	B	B	A	A	A	A
81	LG1	Chr1_bin81	40.631	A	B	A	B	B	B	B	A	A	B	A	B	A	B	A	A	A	A	A	B	A	B	B	B	B	A	A	A	A	A	B	A	B	A	A	A	B	B	B	A	B	B	A	A	A	A
82	LG1	Chr1_bin82	40.869	A	B	A	B	B	B	B	A	A	B	A	B	A	B	A	A	A	A	A	B	A	B	B	B	B	A	A	A	A	A	B	A	B	A	A	A	B	B	B	A	B	B	A	A	A	A
83	LG1	Chr1_bin83	41.107	A	B	A	B	B	B	B	A	A	B	A	B	A	B	A	A	A	A	A	B	A	B	B	B	B	A	A	A	A	A	B	A	B	A	A	A	B	B	B	A	B	B	A	A	A	A
84	LG1	Chr1_bin84	41.345	A	B	A	B	B	B	B	A	A	B	A	B	A	B	A	A	A	A	A	B	A	B	B	B	B	A	A	A	A	A	B	A	B	A	A	A	B	B	B	A	B	B	A	A	A	A
85	LG1	Chr1_bin85	41.583	A	B	A	B	B	B	B	A	A	B	A	B	A	B	A	A	A	A	A	B	A	B	B	B	B	A	A	A	A	A	B	A	B	A	A	A	B	B	B	A	B	B	A	A	A	A
86	LG1	Chr1_bin86	42.556	A	B	A	B	B	B	B	A	A	B	A	B	A	B	A	A	B	B	A	B	A	B	B	B	B	A	A	A	A	A	B	A	B	A	A	A	B	B	B	A	B	B	A	A	A	A
87	LG1	Chr1_bin87	42.794	A	B	A	B	B	B	B	A	A	B	A	B	A	B	A	A	B	B	A	B	A	B	B	B	B	A	A	A	A	A	B	A	B	A	A	A	B	B	B	A	B	B	A	A	A	A
88	LG1	Chr1_bin88	43.273	A	B	A	B	B	B	B	A	A	B	A	B	A	B	A	A	B	B	A	B	A	B	B	B	B	A	A	A	A	B	B	A	B	A	A	A	B	B	B	A	B	B	A	A	A	A
89	LG1	Chr1_bin89	43.753	A	B	A	B	B	A	B	A	A	B	A	B	A	B	A	A	B	B	A	B	A	B	B	B	B	A	A	A	A	B	B	A	B	A	A	A	B	B	B	A	B	B	A	A	A	A
90	LG1	Chr1_bin90	43.99	A	B	A	B	B	A	B	A	A	B	A	B	A	B	A	A	B	B	A	B	A	B	B	B	B	A	A	A	A	B	B	A	B	A	A	A	B	B	B	A	B	B	A	A	A	A
91	LG1	Chr1_bin91	44.228	A	B	A	B	B	A	B	A	A	B	A	B	A	B	A	A	B	B	A	B	A	B	B	B	B	A	A	A	A	B	B	A	B	A	A	A	B	B	B	A	B	B	A	A	A	A
92	LG1	Chr1_bin92	45.709	A	B	A	B	B	A	B	A	A	B	A	B	A	B	A	A	B	B	A	B	A	A	B	B	B	A	A	A	A	B	B	A	B	A	A	A	B	B	B	B	B	B	A	A	A	A
93	LG1	Chr1_bin93	45.947	A	B	A	B	B	A	B	A	A	B	A	B	A	B	A	A	B	B	A	B	A	A	B	B	B	A	A	A	A	B	B	A	B	A	A	A	B	B	B	B	B	B	A	A	A	B
94	LG1	Chr1_bin94	46.185	A	B	A	B	B	A	B	A	A	B	A	B	A	B	A	A	B	B	A	B	A	A	B	B	B	A	A	A	A	B	B	A	B	A	A	A	B	B	B	B	B	B	A	A	A	B
95	LG1	Chr1_bin95	46.423	A	B	A	B	B	A	B	A	A	B	A	B	A	B	A	A	B	B	A	B	A	A	B	B	B	A	A	A	A	B	B	A	B	A	A	A	B	B	B	B	B	B	A	A	A	B
96	LG1	Chr1_bin96	47.147	A	B	A	B	B	A	B	A	A	B	A	B	A	B	A	A	B	B	A	B	A	A	B	B	B	A	A	A	A	B	B	A	B	A	A	A	B	B	B	B	B	B	A	A	A	B
97	LG1	Chr1_bin97	47.626	A	B	A	B	B	A	B	A	A	B	A	B	A	B	A	A	B	B	A	B	A	A	A	B	B	A	A	A	A	B	B	A	B	A	A	A	B	B	B	B	B	B	A	A	A	B
98	LG1	Chr1_bin98	47.864	A	B	A	B	B	A	B	A	A	B	A	B	A	B	A	A	B	B	A	B	A	A	A	B	B	A	A	A	A	B	B	A	B	A	A	A	B	B	B	B	B	B	A	A	A	B
99	LG1	Chr1_bin99	49.344	A	B	A	B	B	B	B	A	A	B	A	A	A	B	A	A	B	B	A	B	A	A	A	B	B	A	A	A	A	B	B	A	B	A	A	A	B	B	B	B	B	B	A	A	A	B
100	LG1	Chr1_bin100	49.582	A	B	A	B	B	B	B	A	A	B	A	A	A	B	A	A	B	B	A	B	A	A	A	B	B	A	A	A	A	B	B	A	B	A	A	A	B	B	B	B	A	B	A	A	A	B
101	LG1	Chr1_bin101	49.82	A	B	A	B	B	B	B	A	A	B	A	A	A	B	A	A	B	B	A	B	A	A	A	B	B	A	A	A	A	B	B	A	B	A	A	A	B	B	B	B	A	B	A	A	A	B
102	LG1	Chr1_bin102	50.545	A	B	A	B	B	B	B	A	A	B	A	A	A	B	A	A	B	B	A	B	A	A	A	B	B	A	A	A	A	B	B	A	B	A	A	A	B	B	B	B	A	B	A	A	A	B
103	LG1	Chr1_bin103	50.783	A	B	A	B	B	B	B	A	A	B	A	A	A	B	A	A	B	B	A	B	A	A	A	B	B	A	A	A	A	B	B	A	B	A	A	A	B	B	B	B	A	B	A	A	A	B
104	LG1	Chr1_bin104	51.384	A	B	A	B	B	B	B	A	A	B	A	A	A	B	A	A	B	B	A	B	A	A	A	B	B	A	A	A	A	B	B	A	B	A	A	A	B	B	B	B	A	A	A	A	A	B
105	LG1	Chr1_bin105	51.622	A	B	A	B	B	B	B	A	A	B	A	A	A	B	A	A	B	B	A	B	A	A	A	B	B	A	A	A	A	B	B	A	B	A	A	A	B	B	B	B	A	A	A	A	A	B
106	LG1	Chr1_bin106	51.86	A	B	A	B	B	B	B	A	A	B	A	A	A	B	A	A	B	B	A	B	A	A	A	B	B	A	A	A	A	B	B	A	B	A	A	A	B	B	B	B	A	A	A	A	A	B
107	LG1	Chr1_bin107	53.6	A	B	A	B	B	B	B	A	A	B	A	A	A	B	A	A	B	B	A	B	A	A	A	B	B	A	A	A	A	B	B	A	B	A	A	A	B	B	B	B	B	A	A	A	A	B
108	LG1	Chr1_bin108	55.081	A	B	A	B	B	B	B	A	A	B	A	A	A	B	A	A	B	B	A	B	A	A	A	B	B	A	A	A	B	B	B	A	B	A	A	A	B	B	B	B	B	A	A	A	A	B
109	LG1	Chr1_bin109	55.56	A	B	A	B	B	B	B	A	A	B	A	B	A	B	A	A	B	B	A	B	A	A	A	B	B	A	A	A	B	B	B	A	B	A	A	A	B	B	B	B	B	A	A	A	A	B
110	LG1	Chr1_bin110	56.04	A	B	A	B	B	B	B	A	A	B	A	B	A	B	A	A	B	B	A	B	A	A	A	B	B	A	A	A	B	B	B	A	B	A	A	A	B	B	B	B	B	A	A	A	A	B
111	LG1	Chr1_bin111	56.764	A	B	A	B	B	B	B	B	A	B	A	B	A	B	A	A	B	B	A	B	A	A	A	B	B	A	A	A	B	B	B	A	B	B	A	A	B	B	B	B	B	A	A	A	A	B
112	LG1	Chr1_bin112	57.488	A	B	A	B	B	B	B	B	A	B	A	B	A	B	A	A	B	B	A	B	A	A	A	B	B	A	A	A	B	B	B	A	B	B	A	A	B	A	B	B	B	A	A	A	A	B
113	LG1	Chr1_bin113	57.726	A	B	A	B	B	B	B	B	A	B	A	B	A	B	A	A	B	B	A	B	A	A	A	B	B	A	A	A	B	B	B	A	B	B	A	A	B	A	B	B	B	A	A	A	A	B
114	LG1	Chr1_bin114	57.964	A	B	A	B	B	B	B	B	A	B	A	B	A	B	A	A	B	B	A	B	A	A	A	B	B	A	A	A	B	B	B	A	B	B	A	A	B	A	B	B	B	A	A	A	A	B
115	LG1	Chr1_bin115	58.444	A	B	A	B	B	B	B	B	A	B	A	B	A	B	A	A	B	B	A	A	A	A	A	B	B	A	A	A	B	B	B	A	B	B	A	A	B	A	B	B	B	A	A	A	A	B
116	LG1	Chr1_bin116	58.682	A	B	A	B	B	B	B	B	A	B	A	B	A	B	A	A	B	B	A	A	A	A	A	B	B	A	A	A	B	B	B	A	B	B	A	A	B	A	B	B	B	A	A	A	A	B
117	LG1	Chr1_bin117	58.92	A	B	A	B	B	B	B	B	A	B	A	B	A	B	A	A	B	B	A	A	A	A	A	B	B	A	A	A	B	B	B	A	B	B	A	A	B	A	B	B	B	A	A	A	A	B
118	LG1	Chr1_bin118	60.401	A	B	A	B	A	B	B	B	A	B	A	B	A	B	A	A	B	B	A	A	A	A	A	B	B	A	A	A	B	B	B	A	B	B	A	A	B	A	B	B	B	A	A	A	A	B
119	LG1	Chr1_bin119	61.002	A	B	A	B	A	B	B	B	A	B	A	B	A	B	A	A	B	B	A	A	A	A	A	B	B	A	A	A	B	B	B	A	A	B	A	A	B	A	B	B	B	A	A	A	A	B
120	LG1	Chr1_bin120	61.481	A	B	A	B	A	B	B	B	A	B	A	B	A	B	A	A	B	B	A	A	A	A	A	B	B	A	A	A	B	B	B	A	A	B	A	A	B	A	B	B	B	A	A	A	A	B
121	LG1	Chr1_bin121	62.962	A	B	A	B	A	B	B	B	A	B	A	B	A	B	A	A	B	B	A	A	A	A	A	B	B	A	A	A	B	B	B	A	A	B	A	A	B	B	B	B	B	A	A	A	A	B
122	LG1	Chr1_bin122	63.441	A	B	A	B	A	B	B	B	A	B	A	B	A	B	A	A	B	B	A	B	A	A	A	B	B	A	A	A	B	B	B	A	A	B	A	A	B	B	B	B	B	A	A	A	A	B
123	LG1	Chr1_bin123	63.679	A	B	A	B	A	B	B	B	A	B	A	B	A	B	A	A	B	B	A	B	A	A	A	B	B	A	A	A	B	B	B	A	A	B	A	A	B	B	B	B	B	A	A	A	A	B
124	LG1	Chr1_bin124	63.917	A	B	A	B	A	B	B	B	A	B	A	B	A	B	A	A	B	B	A	B	A	A	A	B	A	A	A	A	B	B	B	A	A	B	A	A	B	B	B	B	B	A	A	A	A	B
125	LG1	Chr1_bin125	64.155	A	B	A	B	A	B	B	B	A	B	A	B	A	B	A	A	B	B	A	B	A	A	A	B	A	A	A	A	B	B	B	A	A	B	A	A	B	B	B	B	B	A	A	A	A	B
126	LG1	Chr1_bin126	64.393	A	B	A	B	A	B	B	B	A	B	A	B	A	B	A	A	B	B	A	B	A	A	A	B	A	A	A	A	B	B	B	A	A	B	A	A	B	B	B	B	B	A	A	A	A	B
127	LG1	Chr1_bin127	65.617	A	B	A	B	A	B	B	B	A	B	A	B	A	B	A	A	B	B	A	B	B	A	A	B	A	A	A	A	B	B	B	A	A	B	A	A	B	B	B	B	B	A	A	A	B	B
128	LG1	Chr1_bin128	67.62	A	B	A	B	B	B	B	B	A	B	A	B	A	B	A	A	B	B	A	B	B	A	A	B	A	A	B	A	B	B	B	A	A	B	A	A	B	B	B	B	B	A	A	A	B	B
129	LG1	Chr1_bin129	68.845	A	B	A	B	B	B	B	B	A	B	A	B	A	B	A	A	B	B	A	B	B	A	A	B	A	A	B	A	B	B	B	A	A	B	A	A	B	B	B	B	B	A	A	A	B	B
130	LG1	Chr1_bin130	69.083	A	B	A	B	B	B	B	B	A	B	A	B	A	B	A	A	B	B	A	B	B	A	A	B	A	A	B	A	B	B	B	A	A	B	A	A	B	B	B	B	B	A	A	A	B	B
131	LG1	Chr1_bin131	69.562	A	B	A	B	B	B	B	B	A	B	A	B	A	B	A	A	B	B	A	B	B	A	A	B	A	A	B	A	B	B	B	A	A	B	A	A	B	B	B	B	B	A	A	A	B	B
132	LG1	Chr1_bin132	71.565	A	B	A	B	B	B	B	B	A	B	A	B	A	B	A	A	B	B	A	B	B	A	A	B	B	A	B	A	B	B	B	A	A	B	A	A	B	B	B	B	B	A	A	A	B	B
133	LG1	Chr1_bin133	71.803	A	B	A	B	B	B	B	B	A	B	A	B	A	B	A	A	B	B	A	B	B	A	A	B	B	A	B	A	B	B	B	A	A	B	A	A	B	B	B	B	B	A	A	A	B	B
134	LG1	Chr1_bin134	72.041	A	B	A	B	B	B	B	B	A	B	A	B	A	B	A	A	B	B	A	B	B	A	A	B	B	A	B	A	B	B	B	A	A	B	A	A	B	B	B	B	B	A	A	A	B	B
135	LG1	Chr1_bin135	73.522	A	B	A	B	B	B	B	B	A	B	A	B	A	B	A	A	B	B	A	B	B	A	A	B	B	A	B	A	B	B	B	A	A	A	A	A	B	B	B	B	B	A	A	A	B	B
136	LG1	Chr1_bin136	74.746	A	B	A	B	B	B	B	B	A	B	A	B	A	B	A	A	B	B	A	B	B	A	A	B	A	A	B	A	B	B	B	A	A	A	A	A	B	B	B	A	B	A	A	A	B	B
137	LG1	Chr1_bin137	75.719	A	B	A	B	B	B	B	B	A	B	A	B	A	B	A	A	B	B	A	A	B	A	A	B	A	A	B	A	B	B	B	A	A	A	A	A	B	B	B	A	B	A	A	A	B	B
138	LG1	Chr1_bin138	76.943	A	B	A	B	B	B	B	B	A	B	A	B	A	B	A	A	B	B	A	A	B	A	A	B	A	A	B	A	B	B	B	A	A	A	A	A	B	B	B	A	B	A	A	A	B	B
139	LG1	Chr1_bin139	77.423	A	B	A	B	B	B	B	B	A	B	A	B	A	B	A	A	B	B	A	A	B	A	A	B	A	A	B	A	B	B	B	A	A	A	A	A	B	B	B	A	B	A	A	A	B	B
140	LG1	Chr1_bin140	77.661	A	B	A	B	B	B	B	B	A	B	B	B	A	B	A	A	B	B	A	A	B	A	A	B	A	A	B	A	B	B	B	A	A	A	A	A	B	B	B	A	B	A	A	A	B	B
141	LG1	Chr1_bin141	77.899	A	B	A	B	B	B	B	B	A	B	B	B	A	B	A	A	B	B	A	A	B	A	A	B	A	A	B	A	B	B	B	A	A	A	A	A	B	B	B	A	B	A	A	A	B	B
142	LG1	Chr1_bin142	79.379	A	B	B	B	B	B	B	B	A	B	B	B	A	B	A	A	B	B	A	A	B	A	A	B	A	A	B	A	B	B	B	A	B	A	A	A	A	B	B	A	B	A	A	A	B	B
143	LG1	Chr1_bin143	79.858	A	B	B	B	B	B	B	B	A	B	B	B	B	B	A	A	B	B	A	A	B	A	A	B	A	A	B	A	B	B	B	A	B	A	A	A	A	B	B	A	B	A	A	A	B	B
144	LG1	Chr1_bin144	80.831	A	B	B	B	B	B	B	B	A	B	B	B	B	B	A	A	B	B	A	A	B	A	A	B	A	A	B	A	B	B	B	B	B	A	A	A	A	B	B	A	B	A	B	B	B	B
145	LG1	Chr1_bin145	81.555	A	B	B	B	B	B	B	B	A	B	B	B	B	B	A	A	B	B	A	A	B	A	A	B	A	A	B	A	B	B	B	B	B	A	A	A	A	B	B	A	B	A	B	B	B	B
146	LG1	Chr1_bin146	83.825	A	B	B	B	B	B	B	B	A	A	B	B	B	B	A	A	B	B	A	A	B	A	A	B	A	A	B	A	B	B	B	B	B	A	B	A	A	B	B	A	B	A	B	B	B	B
147	LG1	Chr1_bin147	84.063	A	B	B	B	B	B	B	B	A	A	B	B	B	B	A	A	B	B	A	A	B	A	A	B	A	A	B	A	B	B	B	B	B	A	B	A	A	B	B	A	B	A	B	B	B	B
148	LG1	Chr1_bin148	85.288	A	B	B	B	B	B	B	B	A	A	B	B	B	B	A	A	B	B	A	A	B	A	A	B	A	A	A	A	B	B	B	B	B	A	B	A	A	B	B	A	B	A	B	B	B	B
149	LG1	Chr1_bin149	86.513	A	B	B	B	B	B	B	B	A	A	B	B	B	A	A	A	B	B	A	A	B	A	A	B	A	A	A	A	A	B	B	B	B	A	B	A	A	B	B	A	B	A	B	B	B	B
150	LG1	Chr1_bin150	86.992	A	B	B	B	B	B	B	B	A	A	B	B	B	A	A	A	B	B	A	A	B	A	A	B	A	A	A	A	A	B	B	B	B	A	B	A	A	B	B	A	B	A	A	B	B	B
151	LG1	Chr1_bin151	87.716	A	B	B	B	B	B	B	B	A	A	B	B	B	A	A	A	B	B	A	A	B	A	A	B	A	A	A	A	A	B	B	B	B	A	B	A	A	B	B	A	B	A	A	A	B	B
152	LG1	Chr1_bin152	87.954	A	B	B	B	B	B	B	B	A	A	B	B	B	A	A	A	B	B	A	A	B	A	A	B	A	A	A	A	A	B	B	B	B	A	B	A	A	B	B	A	A	A	A	A	B	B
153	LG1	Chr1_bin153	88.192	A	B	B	B	B	B	B	B	A	A	B	B	B	A	A	A	B	B	A	A	B	A	A	B	A	A	A	A	A	B	B	B	B	A	B	A	A	B	B	A	A	A	A	A	B	B
154	LG1	Chr1_bin154	88.916	A	B	B	B	B	B	B	B	A	A	B	B	B	A	A	A	B	B	A	A	B	A	A	B	A	A	A	A	A	B	B	B	B	A	B	A	A	B	B	A	A	A	A	A	B	B
155	LG1	Chr1_bin155	90.396	A	B	B	B	B	B	B	B	A	A	B	A	B	A	A	A	B	B	A	A	B	A	A	B	A	A	A	A	A	B	B	B	B	A	B	A	B	B	B	A	A	A	A	A	B	B
156	LG1	Chr1_bin156	90.876	A	B	B	B	B	B	B	B	A	A	B	A	B	A	A	A	B	B	A	A	B	A	B	B	A	A	A	A	A	B	B	B	B	A	B	A	B	B	B	A	A	A	A	A	B	B
157	LG1	Chr1_bin157	91.114	A	B	B	B	B	B	B	B	A	A	B	A	B	A	A	A	B	B	A	A	B	A	B	B	A	A	A	A	A	B	B	B	B	A	B	A	B	B	B	A	A	A	A	A	B	B
158	LG1	Chr1_bin158	91.352	A	B	B	B	B	B	B	B	A	A	B	A	B	A	A	A	B	B	A	A	B	A	B	B	A	A	A	A	A	B	B	B	B	A	B	A	B	B	B	A	A	A	A	A	B	B
159	LG1	Chr1_bin159	92.576	A	B	B	B	B	B	B	B	A	A	B	A	B	A	A	A	B	B	A	A	B	A	B	B	A	A	A	A	A	B	B	B	B	A	A	A	B	B	B	A	A	A	A	A	B	A
160	LG1	Chr1_bin160	92.814	A	B	B	B	B	B	B	B	A	A	B	A	B	A	A	A	B	B	A	A	B	A	B	B	A	A	A	A	A	B	B	B	B	A	A	A	B	B	B	A	A	A	A	A	B	A
161	LG1	Chr1_bin161	93.052	A	B	B	B	B	B	B	B	A	A	B	A	B	A	A	A	B	B	A	A	B	A	B	B	A	A	A	A	A	B	B	B	B	A	A	A	B	B	B	A	A	A	A	A	B	A
162	LG1	Chr1_bin162	93.532	A	B	B	B	B	B	B	B	A	A	B	A	B	A	A	A	B	B	A	A	B	A	B	B	A	A	A	A	A	B	B	B	B	A	A	A	B	B	B	A	A	A	A	A	B	A
163	LG1	Chr1_bin163	94.256	A	B	B	B	B	B	B	B	A	A	B	A	B	A	A	A	B	A	A	A	B	A	B	B	A	A	A	A	A	B	B	A	A	A	A	A	B	B	B	A	A	A	A	A	B	A
164	LG1	Chr1_bin164	94.98	A	B	B	B	B	B	B	B	A	A	B	A	B	A	A	A	B	A	A	A	B	A	B	B	A	A	A	A	A	B	B	A	A	A	A	A	B	B	B	A	A	A	A	A	A	A
165	LG2	Chr2_bin165	0	A	A	A	A	B	A	B	B	B	B	A	A	B	A	A	A	B	A	A	A	A	B	B	B	B	B	B	A	B	B	A	A	A	A	A	B	A	B	B	B	A	B	A	A	B	B
166	LG2	Chr2_bin166	0.238	A	A	A	A	B	A	B	B	B	B	A	A	B	A	A	A	B	A	A	A	A	B	B	B	B	B	B	A	B	B	A	A	A	A	A	B	A	B	B	B	A	B	A	A	B	B
167	LG2	Chr2_bin167	0.476	A	A	A	A	B	A	B	B	B	B	A	A	B	A	A	A	B	A	A	A	A	B	B	B	B	B	B	A	B	B	A	A	A	A	A	B	A	B	B	B	A	B	A	A	B	B
168	LG2	Chr2_bin168	0.955	A	A	A	A	B	A	B	B	B	B	A	A	B	A	A	A	B	A	A	A	A	B	B	B	B	B	B	A	B	B	A	A	A	A	A	B	A	B	B	B	A	B	A	A	B	B
169	LG2	Chr2_bin169	2.18	A	A	A	A	B	A	B	B	B	B	A	A	B	B	A	A	B	A	A	A	A	B	B	B	B	B	B	A	B	B	A	A	A	A	B	B	A	B	B	B	A	B	A	A	B	B
170	LG2	Chr2_bin170	2.659	A	A	A	A	B	A	B	B	B	B	A	A	B	B	A	A	B	A	A	A	A	B	B	B	B	B	B	A	B	B	A	A	A	A	B	B	A	B	B	B	A	B	A	A	B	B
171	LG2	Chr2_bin171	2.897	A	A	A	A	B	A	B	B	B	B	A	A	B	B	A	A	B	A	A	A	A	B	B	B	B	B	B	A	B	B	A	A	A	A	B	B	A	B	B	B	A	B	A	A	B	B
172	LG2	Chr2_bin172	3.135	A	A	A	A	B	A	B	B	B	B	A	A	B	B	A	A	B	A	A	A	A	B	B	B	B	B	B	A	B	B	A	A	A	A	B	B	A	B	B	B	A	B	A	A	B	B
173	LG2	Chr2_bin173	4.36	A	A	A	A	B	A	B	B	B	B	A	A	A	B	A	A	A	A	A	A	A	B	B	B	B	B	B	A	B	B	A	A	A	A	B	B	A	B	B	A	A	B	A	A	B	B
174	LG2	Chr2_bin174	5.84	A	A	A	A	B	A	B	B	B	B	A	A	A	B	A	A	A	A	A	A	A	B	B	B	B	B	B	A	B	B	A	A	A	A	B	B	A	B	B	A	A	B	A	A	B	B
175	LG2	Chr2_bin175	7.843	A	A	A	A	B	A	B	B	B	B	A	A	A	B	A	A	A	A	A	A	A	B	B	B	B	B	B	A	B	B	A	A	A	A	B	B	A	B	B	A	A	B	A	A	B	B
176	LG2	Chr2_bin176	8.081	A	A	A	A	B	A	B	B	B	B	A	A	A	B	A	A	A	A	A	A	A	B	B	B	B	B	B	A	B	B	A	A	A	A	B	B	A	B	B	A	A	B	A	A	B	B
177	LG2	Chr2_bin177	8.805	A	A	A	A	B	A	B	B	B	B	A	A	A	B	A	A	A	A	A	A	A	B	B	B	B	B	B	A	B	B	A	A	A	A	B	B	A	B	B	A	A	B	A	A	B	B
178	LG2	Chr2_bin178	9.529	A	A	A	A	B	A	B	B	B	B	A	A	A	B	A	A	A	A	A	A	A	B	B	B	B	B	A	A	B	B	A	A	A	A	B	B	A	B	B	A	A	B	A	A	B	B
179	LG2	Chr2_bin179	11.01	A	A	A	A	B	A	B	B	B	B	A	A	A	B	A	A	A	A	A	B	A	B	B	B	B	B	A	A	B	B	A	A	A	A	B	B	A	B	B	A	A	B	A	A	B	B
180	LG2	Chr2_bin180	11.734	A	A	A	A	B	A	B	B	B	B	A	A	A	B	A	A	A	A	A	B	A	B	B	B	B	B	A	A	B	B	A	A	A	A	B	B	A	B	B	A	A	B	A	A	B	B
181	LG2	Chr2_bin181	12.458	A	A	A	A	B	A	B	B	B	B	A	A	A	B	A	A	A	A	A	B	B	B	B	B	B	B	A	A	B	B	A	A	A	A	B	B	A	B	B	A	A	B	A	A	B	B
182	LG2	Chr2_bin182	13.94	A	A	A	A	B	A	B	B	B	B	A	A	A	B	A	A	A	A	A	B	B	B	B	B	B	B	A	A	B	B	A	A	A	A	B	B	A	B	B	A	A	B	A	A	B	B
183	LG2	Chr2_bin183	14.541	A	A	A	A	B	A	B	B	B	B	A	A	A	B	A	A	A	A	A	B	B	B	B	B	B	B	A	A	B	B	A	A	A	A	B	B	A	B	B	A	A	B	A	A	B	B
184	LG2	Chr2_bin184	16.151	A	A	A	A	B	A	B	B	B	B	A	A	A	B	A	A	A	A	A	B	B	B	A	B	B	B	A	A	B	B	A	A	A	A	B	B	A	B	B	A	A	B	A	A	B	B
185	LG2	Chr2_bin185	17.375	A	A	A	A	B	A	B	B	B	B	A	A	A	B	A	A	A	A	A	B	B	B	A	B	B	B	A	A	B	B	A	A	A	A	B	B	A	B	B	A	A	B	A	A	B	B
186	LG2	Chr2_bin186	17.613	A	A	A	A	B	A	B	B	B	A	A	A	A	B	A	A	A	A	A	B	B	B	A	B	B	B	A	A	B	B	A	A	A	A	B	B	A	B	B	A	A	B	A	A	B	B
187	LG2	Chr2_bin187	17.851	A	A	A	A	B	A	B	B	B	A	A	A	A	B	A	A	A	A	B	B	B	B	A	B	B	B	A	A	B	B	A	A	A	A	B	B	A	B	B	A	A	B	A	A	B	B
188	LG2	Chr2_bin188	18.331	A	A	A	A	B	A	B	B	B	A	A	A	A	B	A	A	A	A	B	B	B	B	A	B	B	B	A	A	B	B	A	A	A	A	B	B	A	B	B	A	A	B	A	A	B	B
189	LG2	Chr2_bin189	18.81	A	A	A	A	B	A	B	B	B	A	A	A	A	B	A	A	A	A	B	B	B	B	A	B	B	B	A	A	B	B	A	A	A	A	B	B	A	B	B	A	A	A	A	A	B	B
190	LG2	Chr2_bin190	19.048	A	A	A	A	B	A	B	B	B	A	A	A	A	B	A	A	A	A	B	B	B	B	A	B	B	B	A	A	B	B	A	A	A	A	B	B	A	B	B	A	A	A	A	A	B	B
191	LG2	Chr2_bin191	20.788	A	A	A	A	B	A	B	B	A	A	A	A	A	B	A	A	A	A	B	B	B	B	A	B	B	B	A	A	B	B	A	A	A	A	B	B	A	B	B	A	A	A	A	A	B	B
192	LG2	Chr2_bin192	21.76	A	A	A	A	B	A	B	B	A	A	A	A	A	B	A	A	A	A	B	B	B	B	A	B	B	B	A	A	B	B	A	A	A	A	B	B	A	B	B	A	A	A	A	A	B	B
193	LG2	Chr2_bin193	21.998	A	A	A	A	B	A	B	B	A	A	A	A	A	B	A	A	A	A	B	B	B	B	A	B	B	B	A	A	B	B	A	A	A	A	B	B	A	B	B	A	A	A	A	A	B	B
194	LG2	Chr2_bin194	23.223	B	A	A	A	B	A	B	B	A	A	A	A	A	B	A	A	B	A	B	B	B	B	A	B	B	B	A	A	B	B	A	A	A	A	B	B	A	B	B	A	A	A	A	A	B	B
195	LG2	Chr2_bin195	23.461	B	A	A	A	B	A	B	B	A	A	A	A	A	B	A	A	B	A	B	B	B	B	A	B	B	A	A	A	B	B	A	A	A	A	B	B	A	B	B	A	A	A	A	A	B	B
196	LG2	Chr2_bin196	23.94	B	A	A	A	B	A	B	B	A	A	A	A	A	B	A	A	B	A	B	B	B	B	A	B	B	A	A	A	B	B	A	A	A	A	B	B	A	B	B	A	A	A	A	A	B	B
197	LG2	Chr2_bin197	24.178	B	A	A	A	B	A	B	B	A	A	A	A	A	B	A	A	B	A	B	B	B	B	A	B	B	A	A	A	B	B	A	A	A	A	B	B	A	B	B	A	A	A	A	A	B	B
198	LG2	Chr2_bin198	25.151	B	A	A	A	B	A	B	B	A	A	A	A	A	B	A	A	B	A	B	B	B	B	A	B	B	A	A	A	B	B	A	A	A	A	B	B	A	B	B	A	A	A	A	A	B	B
199	LG2	Chr2_bin199	25.63	B	A	A	A	B	A	B	B	A	A	A	A	A	B	A	A	B	A	B	B	B	B	A	B	B	A	A	A	B	B	A	A	A	A	B	B	A	B	B	A	A	A	A	A	B	B
200	LG2	Chr2_bin200	26.602	B	A	A	A	B	A	B	B	A	A	A	A	A	B	A	A	B	A	B	B	B	B	A	B	B	A	A	A	B	B	A	A	A	A	B	B	A	B	B	A	A	A	A	A	B	A
201	LG2	Chr2_bin201	27.082	B	A	A	A	B	A	B	B	A	A	A	A	A	B	A	A	B	A	B	B	B	B	A	B	B	A	B	A	B	B	A	A	A	A	B	B	A	B	B	A	A	A	A	A	B	A
202	LG2	Chr2_bin202	27.561	B	A	A	A	B	A	B	A	A	A	A	A	A	B	A	A	B	A	B	B	B	B	A	B	B	A	B	A	B	B	A	A	A	A	B	B	A	B	B	A	A	A	A	A	B	A
203	LG2	Chr2_bin203	27.799	B	A	A	A	B	A	B	A	A	A	A	A	A	B	A	A	B	A	B	B	B	B	A	B	B	A	B	A	B	B	A	A	A	A	B	B	A	B	B	A	A	A	A	A	B	A
204	LG2	Chr2_bin204	28.278	B	A	A	A	B	A	B	A	B	A	A	A	A	B	A	A	B	A	B	B	B	B	A	B	B	A	B	A	B	B	A	A	A	A	B	B	A	B	B	A	A	A	A	A	B	A
205	LG2	Chr2_bin205	29.003	B	A	A	A	B	B	B	A	B	A	A	A	A	B	A	A	B	A	B	B	B	B	A	B	B	A	B	A	B	B	A	A	A	A	B	B	A	B	B	A	A	A	A	A	B	A
206	LG2	Chr2_bin206	29.975	B	A	A	A	B	B	B	A	B	A	A	A	A	B	A	B	B	A	B	B	B	B	A	B	B	A	B	A	B	B	A	A	A	A	B	B	A	B	B	A	A	A	A	A	B	A
207	LG2	Chr2_bin207	30.699	B	A	A	B	B	B	B	A	B	A	A	A	A	B	A	B	B	A	B	B	B	B	A	B	B	A	B	A	B	B	A	A	A	A	B	B	A	B	B	A	A	A	A	A	B	A
208	LG2	Chr2_bin208	31.179	B	A	A	B	B	B	B	A	B	A	A	A	A	B	A	B	B	A	B	B	B	B	A	A	B	A	B	A	B	B	A	A	A	A	B	B	A	B	B	A	A	A	A	A	B	A
209	LG2	Chr2_bin209	31.417	B	A	A	B	B	B	B	A	B	A	A	A	A	B	A	B	B	A	B	B	B	B	A	A	B	A	B	A	B	B	A	A	A	A	B	B	A	B	B	A	A	A	A	A	B	A
210	LG2	Chr2_bin210	31.896	B	A	A	B	B	B	B	A	B	A	A	A	A	B	A	B	B	A	B	B	B	B	A	A	B	A	B	A	B	B	A	A	A	A	B	B	A	B	B	A	A	A	A	A	B	A
211	LG2	Chr2_bin211	33.12	B	A	A	B	B	B	B	A	B	A	A	A	A	A	A	B	B	A	B	B	B	A	A	A	B	A	B	A	B	B	A	A	A	A	B	B	A	B	B	A	A	A	A	A	B	A
212	LG2	Chr2_bin212	33.6	B	A	A	B	B	B	B	A	B	A	A	A	A	A	A	B	B	A	B	B	B	A	A	A	B	A	B	A	B	B	A	A	A	A	B	A	A	B	B	A	A	A	A	A	B	A
213	LG2	Chr2_bin213	33.838	B	A	A	B	B	B	B	A	B	A	A	A	A	A	A	B	B	A	B	B	B	A	A	A	B	A	B	A	B	B	A	A	A	A	B	A	A	B	B	A	A	A	A	A	B	A
214	LG2	Chr2_bin214	34.076	B	A	A	B	B	B	B	A	B	A	A	A	A	A	A	B	B	A	B	B	B	A	A	A	B	A	B	A	B	B	A	A	A	A	B	A	A	B	B	A	A	A	A	A	B	A
215	LG2	Chr2_bin215	34.314	B	A	A	B	B	B	B	A	B	A	A	A	A	A	A	B	B	A	B	B	B	A	A	A	B	A	B	A	B	B	A	A	A	A	B	A	A	B	B	A	A	A	A	A	B	A
216	LG2	Chr2_bin216	34.552	B	A	A	B	B	B	B	A	B	A	A	A	A	A	A	B	B	A	B	B	B	A	A	A	B	A	B	A	B	B	A	A	A	A	B	A	A	B	B	A	A	A	A	A	B	A
217	LG2	Chr2_bin217	35.524	B	B	A	B	B	B	B	A	B	A	A	A	A	A	A	B	B	A	B	B	B	A	A	A	B	A	B	A	B	B	A	A	A	A	B	A	A	B	B	A	A	A	A	A	B	A
218	LG2	Chr2_bin218	35.762	B	B	A	B	B	B	B	A	B	A	A	A	A	A	A	B	B	A	B	B	B	A	A	A	B	A	B	A	B	B	A	A	A	A	B	A	A	B	B	A	A	A	A	A	B	A
219	LG2	Chr2_bin219	36	B	B	A	B	B	B	B	A	B	A	A	A	A	A	A	B	B	A	B	B	B	A	A	A	B	A	B	A	B	B	A	A	A	A	B	A	A	B	B	A	A	A	A	A	B	A
220	LG2	Chr2_bin220	36.238	B	B	A	B	B	B	B	A	B	A	A	A	A	A	A	B	B	A	B	A	B	A	A	A	B	A	B	A	B	B	A	A	A	A	B	A	A	B	B	A	A	A	A	A	B	A
221	LG2	Chr2_bin221	36.718	B	B	A	B	B	B	B	A	A	A	A	A	A	A	A	B	B	A	B	A	B	A	A	A	B	A	B	A	B	B	A	A	A	A	B	A	A	B	B	A	A	A	A	A	B	A
222	LG2	Chr2_bin222	37.197	B	B	A	B	B	B	B	A	A	A	A	A	A	A	A	B	B	A	B	A	B	A	A	A	B	A	B	A	B	B	A	A	A	A	B	A	A	B	B	A	A	A	A	A	B	B
223	LG2	Chr2_bin223	37.676	B	B	A	B	B	B	B	A	A	A	A	A	A	A	A	B	A	A	B	A	B	A	A	A	B	A	B	A	B	B	A	A	A	A	B	A	A	B	B	A	A	A	A	A	B	B
224	LG2	Chr2_bin224	37.914	B	B	A	B	B	B	B	A	A	A	A	A	A	A	A	B	A	A	B	A	B	A	A	A	B	A	B	A	B	B	A	A	A	A	B	A	A	B	A	A	A	A	A	A	B	B
225	LG2	Chr2_bin225	38.152	B	B	A	B	B	B	B	A	A	A	A	A	A	A	A	B	A	A	B	A	B	A	A	A	B	A	B	A	B	B	A	A	A	A	B	A	A	B	A	A	A	A	A	A	B	B
226	LG2	Chr2_bin226	38.632	B	B	A	B	B	B	B	A	A	A	A	A	A	A	A	B	A	A	B	A	B	A	A	A	B	A	B	A	B	B	A	A	A	A	B	A	A	B	A	A	A	A	A	A	B	B
227	LG2	Chr2_bin228	38.99	B	B	A	B	B	B	B	A	A	A	A	A	A	A	A	B	A	A	B	A	B	A	A	A	B	A	B	A	B	B	A	A	A	A	B	A	A	B	A	A	A	A	A	A	B	B
228	LG2	Chr2_bin235	39.348	B	B	A	B	B	B	B	A	A	A	A	A	A	A	A	B	A	A	B	A	B	A	A	A	B	A	B	A	B	B	A	A	A	A	B	A	A	B	A	A	A	A	A	A	B	B
229	LG2	Chr2_bin227	39.586	B	B	A	B	B	B	B	A	A	A	A	A	A	A	A	B	A	A	B	A	B	A	A	A	B	A	B	A	B	B	A	A	A	A	B	A	A	B	A	A	A	A	A	A	B	B
230	LG2	Chr2_bin237	39.824	B	B	A	B	B	B	B	A	A	A	A	A	A	A	A	B	A	A	B	A	B	A	A	A	B	A	B	A	B	B	A	A	A	A	B	A	A	B	A	A	A	A	A	A	B	B
231	LG2	Chr2_bin238	40.062	B	B	A	B	B	B	B	A	A	A	A	A	A	A	A	B	A	A	B	A	B	A	A	A	B	A	B	A	B	B	A	A	A	A	B	A	A	B	A	A	A	A	A	A	B	B
232	LG2	Chr2_bin239	40.3	B	B	A	B	B	B	B	A	A	A	A	A	A	A	A	B	A	A	B	A	B	A	A	A	B	A	B	A	B	B	A	A	A	A	B	A	A	B	A	A	A	A	A	A	B	B
233	LG2	Chr2_bin240	40.538	B	B	A	B	B	B	B	A	A	A	A	A	A	A	A	B	A	A	B	A	B	A	A	A	B	A	B	A	B	B	A	A	A	A	B	A	A	B	A	A	A	A	A	A	B	B
234	LG2	Chr2_bin241	40.776	B	B	A	B	B	B	B	A	A	A	A	A	A	A	A	B	A	A	B	A	B	A	A	A	B	A	B	A	B	B	A	A	A	A	B	A	A	B	A	A	A	A	A	A	B	B
235	LG2	Chr2_bin242	41.014	B	B	A	B	B	B	B	A	A	A	A	A	A	A	A	B	A	A	B	A	B	A	A	A	B	A	B	A	B	B	A	A	A	A	B	A	A	B	A	A	A	A	A	A	B	B
236	LG2	Chr2_bin230	41.252	B	B	A	B	B	B	B	A	A	A	A	A	A	A	A	B	A	A	B	A	B	A	A	A	B	A	B	A	B	B	A	A	A	A	B	A	A	B	A	A	A	A	A	A	B	B
237	LG2	Chr2_bin244	41.37	B	B	A	B	B	B	B	A	A	A	A	A	A	A	A	B	A	A	B	A	B	A	A	A	B	A	B	A	B	B	A	A	A	A	B	A	A	B	A	A	A	A	A	A	B	B
238	LG2	Chr2_bin245	41.608	B	B	A	B	B	B	B	A	A	A	A	A	A	A	A	B	A	A	B	A	B	A	A	A	B	A	B	A	B	B	A	A	A	A	B	A	A	B	A	A	A	A	A	A	B	B
239	LG2	Chr2_bin247	41.727	B	B	A	B	B	B	B	A	A	A	A	A	A	A	A	B	A	A	B	A	B	A	A	A	B	A	B	A	B	B	A	A	A	A	B	A	A	B	A	A	A	A	A	A	B	B
240	LG2	Chr2_bin231	41.846	B	B	A	B	B	B	B	A	A	A	A	A	A	A	A	B	A	A	B	A	B	A	A	A	B	A	B	A	B	B	A	A	A	A	B	A	A	B	A	A	A	A	A	A	B	B
241	LG2	Chr2_bin248	42.325	B	B	A	B	B	B	B	A	A	A	A	A	A	A	A	B	A	A	B	A	B	A	A	A	B	A	B	A	B	B	A	A	A	A	B	A	A	B	A	A	A	A	A	A	B	B
242	LG2	Chr2_bin249	42.563	B	B	A	B	B	B	B	A	A	A	A	A	A	A	A	B	A	A	B	A	B	A	A	A	B	A	B	A	B	B	A	A	A	A	B	A	A	A	A	A	A	A	A	A	B	B
243	LG2	Chr2_bin250	42.801	B	B	A	B	B	B	B	A	A	A	A	A	A	A	A	B	A	A	B	A	B	A	A	A	B	A	B	A	B	B	A	A	A	A	B	A	A	A	A	A	A	A	A	A	B	B
244	LG2	Chr2_bin251	42.919	B	B	A	B	B	B	B	A	A	A	A	A	A	A	A	B	A	A	B	A	B	A	A	A	B	A	B	A	B	B	A	A	A	A	B	A	A	A	A	A	A	A	A	A	B	B
245	LG2	Chr2_bin252	43.157	B	B	A	B	B	B	B	A	A	A	A	A	A	A	A	B	A	A	B	A	B	A	A	A	B	A	B	A	B	B	A	A	A	A	B	B	A	A	A	A	A	A	A	A	B	B
246	LG2	Chr2_bin253	43.395	B	B	A	B	B	B	B	A	A	A	A	A	A	A	A	B	A	A	B	A	B	A	A	A	B	B	B	A	B	B	A	A	A	A	B	B	A	A	A	A	A	A	A	A	B	B
247	LG2	Chr2_bin254	43.514	B	B	A	B	B	B	B	A	A	A	A	A	A	A	A	B	A	A	B	A	B	A	A	A	B	B	B	A	B	B	A	A	A	A	B	B	A	A	A	A	A	A	A	A	B	B
248	LG2	Chr2_bin255	43.993	B	B	A	B	B	B	B	A	A	A	A	A	A	A	A	B	A	A	B	A	B	A	A	A	B	B	B	A	B	B	A	A	A	A	B	B	A	A	A	A	A	A	A	A	B	B
249	LG2	Chr2_bin256	44.112	B	B	A	B	B	B	B	A	A	A	A	A	A	A	A	B	A	A	B	A	B	A	A	A	B	B	B	A	B	B	A	A	A	A	B	B	A	A	A	A	A	A	A	A	B	B
250	LG2	Chr2_bin257	44.35	B	B	A	B	B	B	B	A	A	A	A	A	A	A	A	B	A	A	B	A	B	A	A	A	B	B	B	A	B	B	A	A	A	A	B	B	A	A	A	A	A	A	A	A	B	B
251	LG2	Chr2_bin260	44.951	B	B	A	B	B	B	B	A	A	A	A	A	A	A	A	B	A	A	B	A	B	A	A	A	B	B	B	A	B	B	A	A	A	A	B	B	A	A	A	A	A	A	A	A	B	B
252	LG2	Chr2_bin259	45.189	B	B	A	B	B	B	B	A	A	A	A	A	A	A	A	B	A	A	B	A	B	A	A	A	B	B	B	A	B	B	A	A	A	A	B	B	A	A	A	A	A	A	A	A	B	B
253	LG2	Chr2_bin258	45.308	B	B	A	B	B	B	B	A	A	A	A	A	A	A	A	B	A	A	B	A	B	A	A	A	B	B	B	A	B	B	A	A	A	A	B	B	A	A	A	A	A	A	A	A	B	B
254	LG2	Chr2_bin262	45.787	B	B	A	B	B	B	B	A	A	A	A	A	A	A	A	B	A	A	B	A	B	A	A	A	B	B	B	A	B	B	A	A	A	A	B	B	A	A	A	A	A	A	A	A	B	B
255	LG2	Chr2_bin263	46.025	B	B	A	B	B	B	B	A	A	A	A	A	A	A	A	B	A	A	B	A	B	A	A	A	B	B	B	A	B	B	A	A	A	A	B	B	A	A	A	A	A	A	A	A	B	B
256	LG2	Chr2_bin264	46.263	B	B	A	B	B	B	B	A	A	A	A	A	A	A	A	B	A	A	A	A	B	A	A	A	B	B	B	A	B	B	A	A	A	A	B	B	A	A	A	A	A	A	A	A	B	B
257	LG2	Chr2_bin265	47.236	B	B	A	B	B	B	B	A	A	A	A	A	A	A	A	B	A	A	A	A	B	A	A	A	B	B	A	A	B	B	A	A	A	A	B	B	A	A	A	A	A	A	A	A	B	B
258	LG2	Chr2_bin266	48.208	B	B	A	B	B	B	B	A	A	A	B	A	B	A	A	B	B	B	A	A	B	A	A	A	B	B	A	A	B	B	A	A	A	A	B	B	A	A	A	A	A	A	A	A	B	B
259	LG2	Chr2_bin267	48.688	B	B	A	B	B	B	B	A	A	A	B	A	B	A	B	B	B	B	A	A	B	A	A	A	B	B	A	A	B	B	A	A	A	A	B	B	A	A	A	A	A	A	A	A	B	B
260	LG2	Chr2_bin268	49.412	B	B	A	B	A	B	B	A	A	A	B	A	B	A	B	B	B	B	A	A	B	A	A	A	B	B	A	A	B	B	A	A	A	A	B	B	A	A	A	A	A	A	A	A	B	B
261	LG2	Chr2_bin269	49.891	B	B	A	B	A	B	B	A	A	A	B	A	B	A	B	B	B	B	A	A	B	A	A	A	B	B	A	A	B	B	A	A	A	A	B	B	A	A	A	A	A	A	A	A	B	B
262	LG2	Chr2_bin270	50.37	B	B	A	B	A	B	B	A	A	A	B	A	B	A	B	B	B	B	A	A	B	A	A	A	B	B	A	A	B	B	A	A	A	A	B	B	A	A	A	A	A	A	A	A	B	B
263	LG2	Chr2_bin271	50.608	B	B	A	B	A	B	B	A	A	A	B	A	B	A	B	B	B	B	A	A	B	A	A	A	B	B	A	A	B	B	A	A	A	A	B	B	A	A	A	A	A	A	A	A	B	B
264	LG2	Chr2_bin272	51.581	B	B	A	B	A	B	B	A	A	A	B	A	B	A	B	B	B	B	A	A	B	A	A	A	B	B	A	A	B	B	A	A	A	A	B	B	A	A	A	A	A	A	B	B	B	B
265	LG2	Chr2_bin273	52.06	B	B	A	B	A	B	B	B	A	A	B	A	B	A	B	B	B	B	A	A	B	A	A	A	B	B	A	A	B	B	A	A	A	A	B	B	A	A	A	A	A	A	B	B	B	B
266	LG2	Chr2_bin274	52.54	B	B	A	B	A	B	B	B	A	A	B	A	B	A	B	B	B	B	A	A	B	A	A	A	B	B	A	A	B	B	B	A	A	A	B	B	A	A	A	A	A	A	B	B	B	B
267	LG2	Chr2_bin275	53.264	B	B	A	B	A	B	B	B	A	A	B	A	B	A	B	B	B	B	A	A	B	A	A	A	B	B	A	A	B	B	B	A	A	A	B	B	A	A	A	A	A	A	B	B	B	B
268	LG2	Chr2_bin276	53.502	B	B	A	B	A	B	B	B	A	A	B	A	B	A	B	B	B	B	A	A	B	A	A	A	B	B	A	A	B	B	B	A	A	A	B	B	A	A	A	A	A	A	B	B	B	B
269	LG2	Chr2_bin277	53.981	B	B	A	B	A	B	B	B	A	A	B	A	B	A	B	B	B	B	A	A	B	A	A	A	B	B	A	A	B	B	B	A	A	A	B	B	A	A	A	A	A	A	B	B	B	B
270	LG2	Chr2_bin278	54.705	B	B	A	B	A	B	B	B	A	A	B	A	B	A	B	B	B	B	A	A	B	A	A	A	B	B	A	A	B	B	B	A	A	A	B	B	A	A	A	A	A	A	B	B	B	B
271	LG2	Chr2_bin279	54.943	B	B	A	B	A	B	B	B	A	A	B	A	B	A	B	B	B	B	A	A	B	A	A	A	B	B	A	A	B	B	B	A	A	A	B	B	A	A	A	A	A	A	B	B	B	B
272	LG2	Chr2_bin280	56.168	B	B	A	B	A	B	B	B	A	A	B	A	B	A	B	B	B	B	A	A	B	A	B	A	B	B	A	A	B	B	B	A	A	A	A	B	A	A	A	A	A	A	B	B	B	B
273	LG2	Chr2_bin281	56.647	B	B	A	B	B	B	B	B	A	A	B	A	B	A	B	B	B	B	A	A	B	A	B	A	B	B	A	A	B	B	B	A	A	A	A	B	A	A	A	A	A	A	B	B	B	B
274	LG2	Chr2_bin282	57.371	B	B	A	A	B	B	B	B	A	A	B	A	B	A	B	B	B	B	A	B	B	A	B	A	B	B	A	A	B	B	B	A	A	A	A	B	A	A	A	A	A	A	B	B	B	B
275	LG2	Chr2_bin283	57.609	B	B	A	A	B	B	B	B	A	A	B	A	B	A	B	B	B	B	A	B	B	A	B	A	B	B	A	A	B	B	B	A	A	A	A	B	A	A	A	A	A	A	B	B	B	B
276	LG2	Chr2_bin284	57.847	B	B	A	A	B	B	B	B	A	A	B	A	B	A	B	B	B	B	A	B	B	A	B	A	B	B	A	A	B	B	B	A	A	A	A	B	A	A	A	A	A	A	B	B	B	B
277	LG2	Chr2_bin285	58.085	B	B	A	A	B	B	B	B	A	A	B	A	B	A	B	B	B	B	A	B	B	A	B	A	B	B	A	A	B	B	B	A	A	A	A	A	A	A	A	A	A	A	B	B	B	B
278	LG2	Chr2_bin286	58.323	B	B	A	A	B	B	B	B	A	A	B	A	B	A	B	B	B	B	A	B	B	A	B	A	B	B	A	A	B	B	B	A	A	A	A	A	A	A	A	A	A	A	B	B	B	B
279	LG2	Chr2_bin287	58.803	B	B	A	A	B	B	B	B	A	A	B	A	B	A	B	B	B	B	A	B	B	A	B	A	B	B	A	A	B	B	B	A	A	A	A	A	A	A	A	A	A	A	B	B	B	B
280	LG2	Chr2_bin288	59.041	B	B	A	A	B	B	B	B	A	A	B	A	B	A	B	B	B	B	A	B	B	A	B	A	B	B	A	A	B	B	B	A	A	A	A	A	A	A	A	A	A	A	B	B	B	B
281	LG2	Chr2_bin289	59.52	B	B	A	A	B	B	B	B	A	A	B	A	B	A	B	B	B	B	A	B	B	A	B	A	B	A	A	A	B	A	B	A	A	A	A	A	A	A	A	A	A	A	B	B	B	B
282	LG2	Chr2_bin290	60.492	B	B	A	A	B	B	B	B	B	A	B	A	B	A	B	B	B	B	A	B	B	A	B	A	B	A	A	A	B	A	B	A	A	A	A	A	A	A	A	A	A	A	B	B	B	B
283	LG2	Chr2_bin291	61.717	B	B	A	A	B	B	B	B	B	A	B	A	B	B	B	B	B	B	A	B	B	A	B	A	B	A	A	A	B	A	B	A	A	A	A	A	A	A	A	A	A	A	B	B	B	B
284	LG2	Chr2_bin292	62.441	B	B	A	A	B	B	B	B	B	A	B	A	B	B	B	B	B	B	A	B	B	A	B	B	B	A	A	A	B	A	B	A	A	A	A	A	A	A	A	A	A	A	B	B	B	B
285	LG2	Chr2_bin293	63.165	B	A	A	A	B	B	B	B	B	A	B	A	B	B	B	B	B	B	A	B	B	A	B	B	B	A	A	A	B	A	B	A	A	A	A	A	A	A	A	A	A	A	B	B	B	B
286	LG2	Chr2_bin294	63.767	B	A	A	A	B	B	B	B	B	A	B	A	B	B	B	B	B	B	A	B	B	A	B	B	B	A	A	A	B	A	B	A	A	A	A	A	A	A	A	A	A	A	B	B	B	B
287	LG2	Chr2_bin295	64.992	B	A	A	A	B	B	B	B	B	A	A	A	B	B	B	B	B	B	A	B	B	A	B	B	B	A	A	A	B	A	B	A	B	A	A	A	A	A	A	A	A	A	B	B	B	B
288	LG2	Chr2_bin296	65.964	B	A	A	A	B	B	B	B	B	A	A	A	A	B	B	B	B	B	B	B	B	A	B	B	B	A	A	A	B	A	B	A	B	A	A	A	A	A	A	A	A	A	B	B	B	B
289	LG2	Chr2_bin297	66.444	B	A	A	A	B	B	B	B	B	A	A	A	A	B	B	B	B	B	B	B	B	A	B	B	B	A	A	A	B	A	B	A	B	A	A	A	A	A	A	A	A	A	B	B	B	B
290	LG2	Chr2_bin298	67.168	B	A	A	A	B	B	B	B	B	A	A	B	A	B	B	B	B	B	B	B	B	A	B	B	B	A	A	A	B	A	B	A	B	A	A	A	A	A	A	A	A	A	B	B	B	B
291	LG2	Chr2_bin299	67.647	B	A	A	A	B	B	B	B	B	A	A	B	A	B	B	B	B	B	B	B	B	A	B	B	B	A	A	A	B	A	B	A	B	A	A	A	A	A	A	A	A	A	B	B	B	B
292	LG2	Chr2_bin300	68.127	B	A	A	A	B	B	B	B	B	A	A	B	A	B	B	B	B	B	B	B	B	A	B	B	A	A	A	A	B	A	B	A	B	A	A	A	A	A	A	A	A	A	B	B	B	B
293	LG2	Chr2_bin301	68.365	B	A	A	A	B	B	B	B	B	A	A	B	A	B	B	B	B	B	B	B	B	A	B	B	A	A	A	A	B	A	B	A	B	A	A	A	A	A	A	A	A	A	B	B	B	B
294	LG2	Chr2_bin302	68.844	B	A	A	A	B	B	B	B	B	A	A	B	A	B	B	B	B	B	B	B	B	A	B	B	A	A	A	A	B	A	B	A	B	A	A	A	A	B	A	A	A	A	B	B	B	B
295	LG2	Chr2_bin303	69.082	B	A	A	A	B	B	B	B	B	A	A	B	A	B	B	B	B	B	B	B	B	A	B	B	A	A	A	A	B	A	B	A	B	A	A	A	A	B	A	A	A	A	B	B	B	B
296	LG2	Chr2_bin304	69.561	B	A	A	A	B	B	B	B	B	A	A	B	A	B	B	B	B	B	B	B	B	A	B	B	A	A	A	A	B	A	B	A	B	A	A	A	A	B	A	A	A	A	B	B	B	B
297	LG2	Chr2_bin305	70.286	B	A	A	A	B	B	B	B	B	B	A	B	A	B	B	B	B	B	B	B	B	A	B	B	A	A	A	A	B	A	B	A	B	A	A	A	A	B	A	A	A	A	B	B	B	B
298	LG2	Chr2_bin306	70.524	B	A	A	A	B	B	B	B	B	B	A	B	A	B	B	B	B	B	B	B	B	A	B	B	A	A	A	A	B	A	B	A	B	A	A	A	A	B	A	A	A	A	B	B	B	B
299	LG2	Chr2_bin307	71.497	B	A	A	A	B	B	B	B	B	B	A	B	A	B	B	B	B	B	B	B	B	A	B	B	A	A	A	A	B	A	B	A	B	A	A	A	A	B	A	A	B	A	B	B	B	B
300	LG2	Chr2_bin308	72.221	B	A	A	A	B	B	B	B	B	B	A	B	A	B	B	B	B	B	B	B	B	A	B	B	A	A	A	A	B	A	B	A	B	A	A	A	A	B	A	A	B	A	B	B	B	B
301	LG2	Chr2_bin309	72.459	B	A	A	A	B	B	B	B	B	B	A	B	A	B	B	B	B	B	B	B	B	A	B	B	A	A	A	A	B	A	B	A	B	A	A	A	A	B	A	A	B	A	B	B	B	B
302	LG2	Chr2_bin310	72.697	B	A	A	A	B	B	B	B	B	B	A	B	A	B	B	B	B	B	B	B	B	A	B	B	A	A	A	A	B	A	B	A	B	A	A	A	A	B	A	A	B	A	B	B	B	B
303	LG2	Chr2_bin311	72.935	B	A	A	A	B	B	B	B	B	B	A	B	A	B	B	B	B	B	B	B	B	A	B	B	A	A	A	A	B	A	B	A	B	A	A	A	A	B	A	A	B	A	B	B	B	B
304	LG2	Chr2_bin312	73.173	B	A	A	A	B	B	B	B	B	B	A	B	A	B	B	B	B	B	B	B	B	A	B	B	A	A	A	A	B	A	B	A	B	A	A	A	A	B	A	A	B	A	B	B	B	B
305	LG2	Chr2_bin313	74.913	B	A	A	A	B	B	B	B	B	B	A	B	A	B	B	B	B	B	B	B	B	A	B	B	A	A	A	A	B	A	B	A	H	A	A	A	A	B	A	A	B	A	B	B	A	B
306	LG2	Chr2_bin314	75.886	B	A	A	A	B	B	B	B	A	B	A	B	A	B	B	B	B	B	B	B	B	A	B	B	B	A	A	A	B	A	B	A	H	A	A	A	A	B	A	A	B	A	B	B	A	B
307	LG2	Chr2_bin315	76.366	B	A	A	A	B	B	B	B	A	B	A	B	A	B	B	B	B	B	B	B	B	A	B	B	B	A	A	A	B	A	B	A	H	A	A	A	A	A	A	A	B	A	B	B	A	B
308	LG2	Chr2_bin316	77.214	B	A	A	A	B	B	B	B	A	B	A	B	A	B	B	B	A	A	B	B	B	A	B	B	B	A	A	A	B	A	B	A	A	A	A	A	A	A	A	A	B	A	B	B	A	B
309	LG2	Chr2_bin317	77.572	B	A	A	A	B	B	B	B	A	B	A	B	A	B	B	B	A	A	B	B	B	A	B	B	B	A	A	A	B	A	B	A	A	A	A	A	A	A	A	A	B	A	B	B	A	B
310	LG2	Chr2_bin318	77.931	B	A	A	A	B	B	B	B	A	B	A	B	A	B	B	B	A	A	B	B	B	A	B	B	B	A	A	A	B	A	B	A	A	A	A	A	A	A	A	A	B	A	B	B	A	B
311	LG2	Chr2_bin319	79.67	B	A	A	A	A	B	B	B	A	B	A	B	A	B	B	B	A	A	B	A	B	A	B	B	B	A	A	A	B	A	B	A	A	A	A	A	A	A	A	A	B	A	B	B	A	B
312	LG2	Chr2_bin320	81.941	B	A	A	A	A	B	B	B	A	B	A	B	A	B	B	B	A	A	B	A	B	A	B	B	B	A	A	A	B	A	B	A	B	A	A	A	A	A	A	A	B	A	B	B	A	B
313	LG2	Chr2_bin321	83.165	B	A	A	B	A	B	B	B	B	B	A	B	A	B	B	B	A	A	B	A	B	A	B	B	B	A	A	A	B	A	B	A	B	A	A	A	A	A	A	A	B	A	B	B	A	B
314	LG2	Chr2_bin322	83.403	B	A	A	B	A	B	B	B	B	A	A	B	A	B	B	B	A	A	B	A	B	A	B	B	B	A	A	A	B	A	B	A	B	A	A	A	A	A	A	A	B	A	B	B	A	B
315	LG2	Chr2_bin323	83.641	B	A	A	B	A	B	B	B	B	A	A	B	A	B	B	B	A	A	B	A	B	A	B	B	B	A	A	A	B	A	B	A	B	A	A	A	A	A	A	A	B	A	B	B	A	B
316	LG2	Chr2_bin324	83.879	B	A	A	B	A	B	B	B	B	A	A	B	A	B	B	B	A	A	B	A	B	A	B	B	B	A	A	A	B	A	B	A	B	A	A	A	A	A	A	A	B	A	B	B	A	B
317	LG3	Chr3_bin325	0	A	A	B	B	A	B	A	B	B	A	B	B	B	B	B	A	A	A	B	A	B	A	A	A	A	A	A	B	A	B	A	B	A	B	A	B	A	B	B	B	B	B	A	A	A	A
318	LG3	Chr3_bin326	0.238	A	A	B	B	A	B	A	B	B	A	B	B	B	B	B	A	A	A	B	A	B	A	A	A	A	A	A	B	A	B	A	B	A	B	A	B	A	B	B	B	B	B	A	A	A	A
319	LG3	Chr3_bin327	0.962	A	A	B	B	A	B	A	B	B	A	B	B	B	B	B	A	A	A	B	A	B	A	A	A	A	A	A	B	A	B	A	B	A	B	A	B	A	B	B	B	B	B	A	A	A	A
320	LG3	Chr3_bin328	1.2	A	A	B	B	A	B	A	B	B	A	B	B	B	B	B	A	A	A	B	A	B	A	A	A	A	A	A	B	A	B	A	B	A	B	A	B	A	B	B	B	B	B	A	A	A	A
321	LG3	Chr3_bin329	1.438	A	A	B	B	A	B	A	B	B	A	B	B	B	B	B	A	A	A	B	A	B	A	A	A	A	A	A	B	A	B	A	B	A	B	A	B	A	B	B	B	B	B	A	A	A	A
322	LG3	Chr3_bin330	1.676	A	A	B	B	A	B	A	B	B	A	B	B	B	B	B	A	A	A	B	A	B	A	A	A	A	A	A	B	A	B	A	B	A	B	A	B	A	B	B	B	B	B	A	A	A	A
323	LG3	Chr3_bin331	2.4	A	A	B	B	A	B	A	B	B	A	B	B	B	B	B	A	A	A	B	A	B	A	A	A	A	A	A	B	A	B	A	B	B	B	A	B	A	B	B	B	B	B	A	A	A	A
324	LG3	Chr3_bin332	2.638	A	A	B	B	A	B	A	B	B	A	B	B	B	B	B	A	A	A	B	A	B	A	A	A	A	A	A	B	A	B	A	B	B	B	A	B	A	B	B	B	B	B	A	A	A	A
325	LG3	Chr3_bin333	3.611	A	A	B	B	A	B	A	B	B	A	B	B	B	B	B	A	A	A	B	A	B	A	A	A	A	A	A	B	A	B	A	B	B	B	A	A	A	B	B	B	B	B	A	A	A	A
326	LG3	Chr3_bin334	3.849	A	A	B	B	A	B	A	B	B	A	B	B	B	B	B	A	A	A	B	A	B	A	A	A	A	A	A	B	A	B	A	B	B	B	A	A	A	B	B	B	B	B	A	A	B	A
327	LG3	Chr3_bin335	4.087	A	A	B	B	A	B	A	B	B	A	B	B	B	B	B	A	A	A	B	A	B	A	A	A	A	A	A	B	A	B	A	B	B	B	A	A	A	B	B	B	B	B	A	A	B	A
328	LG3	Chr3_bin336	5.826	A	A	B	B	A	B	A	B	B	A	B	B	B	B	B	A	A	A	B	A	B	A	A	A	A	A	A	B	A	B	A	B	B	B	A	A	A	B	A	A	B	B	A	A	B	A
329	LG3	Chr3_bin337	6.551	A	A	B	B	A	B	A	B	B	A	B	B	B	B	B	A	A	A	B	A	B	A	A	A	A	A	A	B	A	B	A	B	B	B	A	A	B	B	A	A	B	B	A	A	B	A
330	LG3	Chr3_bin338	7.03	A	A	B	B	A	B	A	B	B	A	B	B	B	B	B	A	A	A	B	A	B	A	A	A	A	A	A	B	A	B	A	B	B	B	A	A	B	B	A	A	B	B	A	A	B	A
331	LG3	Chr3_bin339	7.754	A	A	B	B	A	B	A	A	B	A	B	B	B	B	B	A	A	A	B	A	B	A	A	A	A	A	A	B	A	B	A	B	B	B	A	A	B	B	A	A	B	B	A	A	B	A
332	LG3	Chr3_bin340	8.979	A	A	B	B	A	B	A	A	B	A	B	B	B	B	B	A	A	A	B	A	B	A	A	A	A	A	A	B	A	B	A	B	B	B	A	A	B	B	A	A	B	B	A	A	B	A
333	LG3	Chr3_bin341	9.217	A	A	B	B	A	B	A	A	B	A	B	B	B	B	B	A	A	A	B	A	B	A	A	A	A	A	A	B	A	B	A	B	B	B	A	A	B	B	A	A	B	B	A	A	B	A
334	LG3	Chr3_bin342	10.189	A	A	B	B	A	B	A	A	B	A	B	B	B	B	B	A	A	A	B	A	B	A	A	A	A	A	A	B	A	B	A	B	B	B	A	A	B	B	A	A	B	B	A	A	B	A
335	LG3	Chr3_bin343	11.414	A	A	B	B	A	B	A	A	B	A	B	B	B	B	B	A	A	A	B	A	B	A	A	A	A	A	A	B	A	B	A	B	B	B	A	A	B	B	A	A	B	B	A	A	B	A
336	LG3	Chr3_bin344	13.154	A	A	B	B	A	B	A	A	B	A	B	B	B	B	B	A	A	A	B	A	B	A	A	A	A	A	A	B	A	B	A	B	B	B	A	A	B	B	A	A	B	B	A	A	B	A
337	LG3	Chr3_bin345	13.391	A	A	B	B	A	B	A	A	B	B	B	B	B	B	B	A	A	A	B	A	B	A	A	A	A	A	A	B	A	B	A	B	B	B	A	A	B	B	A	A	B	B	A	A	B	A
338	LG3	Chr3_bin346	14.872	A	B	B	B	A	B	A	A	B	B	B	B	B	B	B	A	A	A	B	A	B	A	A	A	A	A	A	B	A	A	A	B	B	B	A	A	B	B	A	A	B	B	A	A	B	A
339	LG3	Chr3_bin347	15.351	A	B	B	B	A	B	A	A	B	B	B	B	B	B	B	A	A	A	B	A	B	A	A	A	A	A	A	B	A	A	A	B	B	B	A	A	B	B	A	A	B	B	A	A	B	A
340	LG3	Chr3_bin348	15.589	A	B	B	B	A	B	A	A	B	B	B	B	B	B	B	A	A	A	B	A	B	A	A	A	A	B	A	B	A	A	A	B	B	B	A	A	B	B	A	A	B	B	A	A	B	A
341	LG3	Chr3_bin349	15.827	A	B	B	B	A	B	A	A	B	B	B	B	B	B	B	A	A	A	B	A	B	A	A	A	A	B	A	B	A	A	A	B	B	B	A	A	B	B	A	A	B	B	A	A	B	A
342	LG3	Chr3_bin350	18.098	A	B	B	B	A	B	A	A	B	B	B	B	B	B	B	A	A	A	B	A	B	A	A	A	A	B	A	B	A	A	A	B	A	A	A	A	B	B	A	A	B	B	A	A	B	A
343	LG3	Chr3_bin351	20.101	A	B	B	B	A	B	A	A	B	B	B	B	B	B	B	A	A	A	A	A	B	A	A	A	A	B	A	B	A	A	A	B	A	A	A	A	B	B	A	A	B	B	A	A	B	A
344	LG3	Chr3_bin352	20.58	A	B	B	B	A	B	A	A	B	B	B	B	B	B	B	A	A	A	A	A	B	B	A	A	A	B	A	B	A	A	A	B	A	A	A	A	B	B	A	A	B	B	A	A	B	A
345	LG3	Chr3_bin353	21.553	A	B	B	B	A	B	A	A	B	B	B	B	B	B	B	A	A	A	A	A	B	B	A	A	A	B	B	B	A	A	A	B	A	A	A	A	B	B	A	A	B	B	A	A	B	A
346	LG3	Chr3_bin354	22.277	A	B	B	B	A	B	A	A	B	B	B	B	B	B	B	A	A	A	A	A	B	B	A	A	A	B	B	B	A	A	A	B	A	A	A	A	B	B	A	A	B	B	A	A	B	A
347	LG3	Chr3_bin355	23.001	A	B	B	B	A	B	A	A	B	B	B	B	B	B	B	A	A	A	A	A	B	B	A	A	A	B	B	B	A	A	A	B	A	A	A	A	B	B	A	A	B	B	A	A	B	A
348	LG3	Chr3_bin356	23.239	A	B	B	B	A	B	A	A	B	B	B	B	B	B	B	A	A	A	A	A	B	B	A	A	A	B	B	B	A	A	A	B	A	A	A	A	B	B	A	A	B	B	A	A	B	A
349	LG3	Chr3_bin357	23.718	A	B	B	B	A	B	A	A	B	B	B	B	B	B	B	A	A	A	A	A	B	B	A	A	A	B	B	B	A	A	A	B	A	A	A	A	B	B	A	A	B	B	A	A	B	A
350	LG3	Chr3_bin358	24.198	A	B	B	B	A	B	A	A	B	B	B	B	B	B	B	A	A	A	A	A	B	B	A	A	A	B	B	B	A	A	A	B	A	A	A	A	B	B	A	A	B	B	A	A	B	A
351	LG3	Chr3_bin359	25.678	A	B	B	B	A	B	A	A	B	B	B	B	B	B	B	A	A	A	A	A	B	B	A	A	A	B	B	B	A	A	A	B	A	A	A	A	B	B	A	A	B	B	A	A	B	A
352	LG3	Chr3_bin360	25.916	A	B	B	B	A	B	A	A	B	B	B	B	B	B	B	A	A	A	A	A	B	B	A	A	A	B	B	B	A	A	A	B	A	A	A	A	B	B	A	A	B	B	A	A	B	A
353	LG3	Chr3_bin361	26.64	A	B	B	B	A	B	A	A	B	A	B	B	B	B	B	A	A	A	A	A	B	B	A	A	A	B	B	B	A	A	A	B	A	A	A	A	B	B	A	A	B	B	A	A	B	A
354	LG3	Chr3_bin362	27.364	A	B	B	B	A	B	A	A	B	A	B	B	B	B	B	A	A	A	A	A	B	B	A	A	A	B	B	B	A	A	A	B	A	A	A	A	B	B	A	A	B	B	A	A	B	A
355	LG3	Chr3_bin363	27.602	A	B	B	B	A	B	A	A	B	A	B	B	B	B	B	A	A	A	A	A	B	B	A	A	A	B	B	B	A	A	A	B	A	A	A	A	B	B	A	A	B	B	A	A	B	A
356	LG3	Chr3_bin364	28.827	A	B	B	B	A	B	A	A	B	A	B	B	B	B	B	A	A	A	A	A	B	B	A	A	A	B	B	B	A	A	A	B	A	A	A	A	B	B	A	A	B	B	A	A	B	A
357	LG3	Chr3_bin365	29.065	A	B	B	B	A	B	A	A	B	A	B	B	B	B	B	A	A	A	A	A	B	B	A	A	A	B	B	B	A	A	A	B	A	A	A	A	B	B	A	A	B	B	A	A	B	A
358	LG3	Chr3_bin366	29.544	A	B	B	B	A	B	A	A	B	A	B	B	B	B	B	A	A	A	A	A	B	B	A	A	A	B	B	B	A	A	A	B	A	A	A	A	B	B	A	A	B	B	A	A	B	A
359	LG3	Chr3_bin367	30.023	A	B	B	B	A	B	A	A	B	A	B	B	B	B	B	A	A	A	A	A	B	B	A	A	A	B	B	B	A	A	A	B	A	A	A	A	B	B	A	A	B	B	A	A	B	A
360	LG3	Chr3_bin368	30.261	A	B	B	B	A	B	A	A	B	A	B	B	B	B	B	A	A	A	A	A	B	B	A	A	A	B	B	B	A	A	A	B	A	A	A	A	B	B	A	A	B	B	A	A	B	A
361	LG3	Chr3_bin369	30.986	A	B	B	B	A	B	A	A	B	A	B	B	B	B	B	A	A	A	A	A	B	B	A	A	A	B	B	B	A	A	A	B	A	A	A	A	B	B	A	A	B	B	A	A	B	A
362	LG3	Chr3_bin370	31.958	A	B	B	B	A	A	A	A	B	A	B	B	B	B	A	A	A	A	A	A	B	B	A	A	A	B	B	B	A	A	A	B	A	A	A	A	B	B	A	A	B	B	A	A	B	B
363	LG3	Chr3_bin371	32.196	A	B	B	B	A	A	A	A	B	A	B	B	B	B	A	A	A	A	A	A	B	B	A	A	A	B	B	B	A	A	A	B	A	A	A	A	B	B	A	A	B	B	A	A	B	B
364	LG3	Chr3_bin372	32.434	A	B	B	B	A	A	A	A	B	A	B	B	B	B	A	A	A	A	A	A	B	B	A	A	A	B	B	B	A	A	A	B	A	A	A	A	B	B	A	A	B	B	A	A	B	B
365	LG3	Chr3_bin373	33.659	A	B	B	B	A	A	A	A	B	A	B	B	B	B	A	B	A	A	A	A	B	B	A	A	A	B	B	B	A	A	A	B	A	A	A	A	B	B	A	A	B	B	A	A	B	B
366	LG3	Chr3_bin374	33.897	A	B	B	B	A	A	A	A	B	A	B	B	B	B	A	B	A	A	A	A	B	B	A	A	A	B	B	B	A	A	A	B	A	A	A	A	B	B	A	A	B	B	A	A	B	B
367	LG3	Chr3_bin375	34.376	A	B	B	B	A	A	A	A	B	A	B	B	B	B	A	B	A	A	A	A	B	B	A	A	A	B	B	B	A	A	A	B	A	A	A	A	B	B	A	A	B	B	A	A	B	B
368	LG3	Chr3_bin376	35.1	A	B	B	B	A	A	A	A	B	A	B	B	B	B	A	B	A	A	A	A	B	B	A	A	A	B	B	B	A	A	A	B	A	A	A	A	B	B	A	A	B	B	A	A	B	B
369	LG3	Chr3_bin377	36.58	A	B	B	B	A	A	A	A	B	A	B	B	B	B	A	B	A	A	B	A	B	B	A	A	A	B	B	B	A	A	A	B	A	A	A	B	B	B	A	A	B	B	A	A	B	B
370	LG3	Chr3_bin378	37.805	A	B	B	B	A	A	A	A	B	A	B	B	B	B	A	B	A	A	B	A	B	B	A	A	B	B	B	B	A	A	A	B	A	A	A	B	B	B	A	A	B	B	A	A	B	B
371	LG3	Chr3_bin379	38.043	A	B	B	B	A	A	A	A	B	A	B	B	B	B	A	B	A	A	B	A	B	B	A	A	B	B	B	B	A	A	A	B	A	A	A	B	B	B	A	A	B	B	A	A	B	B
372	LG3	Chr3_bin380	38.522	A	B	B	B	A	A	A	A	B	A	B	B	B	B	A	B	A	A	B	A	B	B	A	A	B	B	B	B	A	A	A	B	A	A	A	B	B	B	A	A	B	B	A	A	B	B
373	LG3	Chr3_bin381	39.495	A	B	B	B	A	A	A	B	B	A	B	B	B	B	A	B	A	A	B	A	B	B	A	A	B	B	B	B	A	A	A	B	A	A	A	B	B	B	A	A	B	B	A	A	B	B
374	LG3	Chr3_bin382	39.733	A	B	B	B	A	A	A	B	B	A	B	B	B	B	A	B	A	A	B	A	B	B	A	A	B	B	B	B	A	A	A	B	A	A	A	B	B	B	A	A	B	B	A	A	B	B
375	LG3	Chr3_bin383	39.971	A	B	B	B	A	A	A	B	B	A	B	B	B	B	A	B	A	A	B	A	B	B	A	A	B	B	B	B	A	A	A	B	A	A	A	B	B	B	A	A	B	B	A	A	B	B
376	LG3	Chr3_bin384	40.45	A	B	B	B	A	A	A	B	B	A	B	B	B	B	A	B	A	A	B	A	B	B	A	A	B	B	B	B	A	A	A	B	A	A	A	B	B	B	A	A	B	B	A	A	B	B
377	LG3	Chr3_bin385	40.688	A	B	B	B	A	A	A	B	B	A	B	B	B	B	A	B	A	A	B	A	B	B	A	A	B	B	B	B	A	A	A	B	A	A	A	B	B	B	A	A	B	B	A	A	B	B
378	LG3	Chr3_bin386	41.412	A	B	B	B	A	A	A	B	B	A	B	B	B	B	A	B	A	A	B	A	B	B	A	A	B	B	B	B	A	A	A	B	A	A	A	B	B	B	A	A	B	B	A	A	B	B
379	LG3	Chr3_bin387	42.136	A	B	B	B	A	A	A	B	B	B	B	B	B	B	A	B	A	A	B	A	B	B	A	A	B	B	B	B	A	A	A	B	A	A	A	B	B	B	A	A	B	B	A	A	B	B
380	LG3	Chr3_bin388	42.374	A	B	B	B	A	A	A	B	B	B	B	B	B	B	A	B	A	A	B	A	B	B	A	A	B	B	B	B	A	A	A	B	A	A	A	B	B	B	A	A	B	B	A	A	B	B
381	LG3	Chr3_bin389	42.612	A	B	B	B	A	A	A	B	A	B	B	B	B	B	A	B	A	A	B	A	B	B	A	A	B	B	B	B	A	A	A	B	A	A	A	B	B	B	A	A	B	B	A	A	B	B
382	LG3	Chr3_bin390	42.85	A	B	B	B	A	A	A	B	A	B	B	B	B	B	A	B	A	A	B	A	B	B	A	A	B	B	B	B	A	A	A	B	A	A	A	B	B	B	A	A	B	B	A	A	B	B
383	LG3	Chr3_bin391	43.088	A	B	B	B	A	A	A	B	A	B	B	B	B	B	A	B	A	A	B	A	B	B	A	A	B	B	B	B	A	A	A	B	A	A	A	B	B	B	A	A	B	B	A	A	B	B
384	LG3	Chr3_bin392	43.326	A	B	B	B	A	A	A	B	A	B	B	B	B	B	A	B	A	A	B	A	B	B	A	A	B	B	B	B	A	A	A	B	A	A	A	B	B	B	A	A	B	B	A	A	B	B
385	LG3	Chr3_bin393	43.445	A	B	B	B	A	A	A	B	A	B	B	B	B	B	A	B	A	A	B	A	B	B	A	A	B	B	B	B	H	A	A	B	A	A	A	B	B	B	A	A	B	B	A	A	B	B
386	LG3	Chr3_bin394	43.924	B	B	B	B	A	A	A	B	A	B	B	B	B	B	A	B	A	A	B	A	B	B	A	A	B	B	B	B	H	A	A	B	A	A	A	B	B	B	A	A	B	B	A	A	B	B
387	LG3	Chr3_bin395	44.649	B	B	B	B	A	A	A	B	A	B	B	B	B	B	A	B	A	A	B	A	B	B	A	A	B	B	B	B	H	A	B	B	A	A	A	B	B	B	A	A	B	B	A	A	B	B
388	LG3	Chr3_bin396	45.128	B	B	B	B	A	A	A	B	A	B	B	B	B	B	A	B	A	A	B	A	B	B	A	A	B	B	B	B	H	A	B	B	A	A	A	B	B	B	A	A	B	B	A	A	B	B
389	LG3	Chr3_bin397	45.366	B	B	B	B	A	A	A	B	A	B	B	B	B	B	A	B	A	A	B	A	B	B	A	A	B	B	B	B	H	A	B	B	A	A	A	B	B	B	A	A	B	B	A	A	B	B
390	LG3	Chr3_bin398	46.339	B	B	B	B	A	A	A	B	A	B	B	B	B	B	A	B	A	A	A	A	B	B	A	B	B	B	B	B	H	A	B	B	A	A	A	B	B	B	A	A	B	B	A	A	B	B
391	LG3	Chr3_bin399	46.457	B	B	B	B	A	A	A	B	A	B	B	B	B	B	A	B	A	A	A	A	B	B	A	B	B	B	B	B	B	A	B	B	A	A	A	B	B	B	A	A	B	B	A	A	B	B
392	LG3	Chr3_bin400	46.695	B	B	B	B	A	A	A	B	A	B	B	B	B	B	A	B	A	A	A	A	B	B	A	B	B	B	B	B	B	A	B	B	A	A	A	B	B	B	A	A	B	B	A	A	B	B
393	LG3	Chr3_bin401	46.933	B	B	B	B	A	A	A	B	A	B	B	B	B	B	A	B	A	A	A	A	B	B	A	B	B	B	B	B	B	A	B	B	A	A	A	B	B	B	A	A	B	B	A	A	B	B
394	LG3	Chr3_bin402	47.171	B	A	B	B	A	A	A	B	A	B	B	B	B	B	A	B	A	A	A	A	B	B	A	B	B	B	B	B	B	A	B	B	A	A	A	B	B	B	A	A	B	B	A	A	B	B
395	LG3	Chr3_bin403	48.396	B	A	B	B	A	A	A	B	A	B	B	B	B	B	A	B	A	A	A	A	B	B	B	B	B	B	B	B	A	A	B	B	A	A	A	B	B	B	A	A	B	B	A	A	B	B
396	LG3	Chr3_bin404	48.634	B	A	B	B	A	A	A	B	A	B	B	B	B	B	A	B	A	A	A	A	B	B	B	B	B	B	B	B	A	A	B	B	A	A	A	B	B	B	A	A	B	B	A	A	B	B
397	LG3	Chr3_bin405	49.113	B	A	B	B	A	A	A	B	A	B	B	B	B	B	A	B	A	A	A	A	B	B	B	B	B	B	B	B	A	A	B	B	A	A	A	B	B	B	A	A	B	B	A	A	B	B
398	LG3	Chr3_bin406	49.351	B	A	B	B	A	A	A	B	A	B	B	B	B	B	A	B	A	A	A	A	B	B	B	B	B	B	B	B	A	A	B	B	A	A	A	B	B	B	A	A	B	B	A	A	B	B
399	LG3	Chr3_bin407	49.589	B	A	B	B	A	A	A	B	A	B	B	B	B	B	A	B	A	A	A	A	B	B	B	B	B	B	B	B	H	A	B	B	A	A	A	B	B	B	A	A	B	B	A	A	B	B
400	LG3	Chr3_bin408	49.827	B	A	B	B	A	A	A	B	A	B	B	B	B	B	A	B	A	A	A	A	B	B	B	B	B	B	B	B	H	A	B	B	A	A	A	B	B	B	A	A	B	B	A	A	B	B
401	LG3	Chr3_bin409	50.065	B	A	B	B	A	A	A	B	A	B	B	B	B	B	A	B	A	A	A	A	B	B	B	B	B	B	B	B	H	A	B	B	A	A	A	B	B	B	A	A	B	B	A	A	B	B
402	LG3	Chr3_bin410	50.666	B	A	B	B	A	A	A	B	A	B	B	B	B	B	A	B	A	A	A	A	B	B	B	B	B	B	B	B	A	A	B	B	B	A	A	B	B	B	A	A	B	B	A	A	B	B
403	LG3	Chr3_bin411	51.146	B	A	B	B	A	A	A	B	A	B	B	B	B	B	A	B	A	A	A	A	B	B	B	B	B	B	B	B	A	A	B	B	B	A	A	B	B	B	A	A	B	A	A	A	B	B
404	LG3	Chr3_bin412	52.119	B	A	B	B	A	A	A	B	A	B	B	B	B	B	A	B	A	A	A	A	B	B	B	B	B	B	B	B	A	A	B	B	B	A	A	B	B	B	A	A	B	A	A	A	B	B
405	LG3	Chr3_bin413	52.843	B	A	B	B	A	A	A	B	A	B	B	B	B	B	A	B	A	A	A	A	B	B	B	B	B	B	B	B	A	A	B	B	B	A	A	B	B	B	A	A	B	A	A	A	B	B
406	LG3	Chr3_bin414	53.081	B	A	B	B	A	A	A	B	A	B	B	B	B	B	A	B	A	A	A	A	B	B	B	B	B	B	B	B	A	A	B	B	B	A	A	B	B	B	A	A	B	A	A	A	B	B
407	LG3	Chr3_bin415	53.56	B	A	B	A	A	A	A	B	A	B	B	B	B	B	A	B	A	A	A	A	B	B	B	B	B	B	B	B	A	A	B	B	B	A	A	B	B	B	A	A	B	A	A	A	B	B
408	LG3	Chr3_bin416	53.798	B	A	B	A	A	A	A	B	A	B	B	B	B	B	A	B	A	A	A	A	B	B	B	B	B	B	B	B	A	A	B	B	B	A	A	B	B	B	A	A	B	A	A	A	B	B
409	LG3	Chr3_bin417	54.036	B	A	B	A	A	A	A	B	A	B	B	B	B	B	A	B	A	A	A	A	B	B	B	B	B	B	B	B	A	A	B	B	B	A	A	B	B	B	A	A	B	A	A	A	B	B
410	LG3	Chr3_bin418	54.516	B	A	B	A	A	A	A	B	A	B	B	B	B	B	A	B	A	A	A	A	B	B	B	B	B	B	B	B	A	A	B	B	B	A	A	B	B	B	A	A	B	A	A	A	B	B
411	LG3	Chr3_bin419	54.754	B	A	B	A	A	A	A	B	A	B	B	B	B	B	A	B	A	A	A	A	B	B	B	B	B	B	B	B	A	A	B	B	B	A	A	B	B	B	A	A	B	A	A	A	B	B
412	LG3	Chr3_bin420	54.992	B	A	B	A	A	A	A	B	A	B	B	B	B	B	A	B	A	A	A	A	B	B	B	B	B	B	B	B	A	A	B	B	B	A	A	B	B	B	A	A	B	A	A	A	B	B
413	LG3	Chr3_bin421	55.23	B	A	B	A	A	A	A	B	A	B	B	B	B	B	A	B	A	A	A	A	B	B	B	B	B	B	B	B	A	A	B	B	B	A	A	B	B	B	A	A	B	A	A	A	B	B
414	LG3	Chr3_bin422	55.468	B	A	B	A	A	A	A	B	A	B	B	B	B	B	A	B	A	A	A	A	B	B	B	B	B	B	B	B	A	A	B	B	B	A	A	B	B	B	A	A	B	A	A	A	B	B
415	LG3	Chr3_bin423	56.069	B	A	B	A	A	A	A	B	A	B	B	B	B	B	A	B	A	A	A	A	A	B	B	B	B	B	B	B	A	A	B	B	B	A	A	B	B	B	A	A	B	A	A	A	B	B
416	LG3	Chr3_bin424	56.548	B	A	B	A	A	A	A	B	A	B	B	B	B	B	A	B	A	A	A	A	A	B	B	B	B	B	B	B	A	A	B	B	B	A	A	B	B	B	A	A	B	A	A	A	B	B
417	LG3	Chr3_bin425	56.786	B	A	B	A	A	A	A	B	A	B	B	B	B	B	A	B	A	A	A	A	A	B	B	B	B	B	B	B	A	A	B	B	B	A	A	B	B	B	A	A	B	A	A	A	B	B
418	LG3	Chr3_bin426	57.266	B	A	B	A	A	A	A	B	A	B	B	B	B	B	A	B	A	A	A	A	A	B	B	B	B	B	B	B	A	A	B	B	B	A	A	B	B	B	A	A	B	A	A	A	B	B
419	LG3	Chr3_bin427	57.384	B	A	B	A	A	A	A	B	A	B	B	B	B	B	A	B	A	A	A	A	A	B	B	B	B	B	B	B	A	A	B	B	B	A	A	B	B	B	A	A	B	A	A	A	B	B
420	LG3	Chr3_bin428	57.863	B	A	B	A	A	A	A	B	A	B	B	B	B	B	A	B	A	A	A	A	A	B	B	B	B	B	B	B	A	A	B	B	B	A	A	B	B	B	A	A	B	A	A	A	B	B
421	LG3	Chr3_bin429	58.101	B	A	B	A	A	A	A	B	A	B	B	B	B	B	A	B	A	A	A	A	A	B	B	B	B	B	B	B	A	A	B	B	B	A	A	B	B	B	A	A	B	A	A	A	B	B
422	LG3	Chr3_bin430	58.22	B	A	B	A	A	A	A	B	A	B	B	B	B	B	A	B	A	A	A	A	A	B	B	B	B	B	B	B	A	A	B	B	B	A	A	B	B	B	A	A	B	A	A	A	B	B
423	LG3	Chr3_bin431	58.944	B	A	B	A	A	A	A	B	A	B	B	B	B	B	A	B	A	A	A	A	A	B	B	B	B	B	B	B	A	A	B	B	B	A	A	B	B	B	A	A	B	A	A	A	B	B
424	LG3	Chr3_bin432	59.424	B	A	B	A	A	A	A	B	A	B	B	B	B	B	A	B	A	A	A	A	A	B	B	B	B	B	B	B	A	A	B	B	B	A	A	B	B	B	A	A	B	A	A	A	B	B
425	LG3	Chr3_bin433	59.903	B	A	B	A	A	A	A	B	A	B	B	B	B	B	A	B	A	A	A	A	A	B	B	B	B	B	B	B	A	A	B	B	B	A	A	B	B	B	A	A	B	A	A	A	B	B
426	LG3	Chr3_bin434	60.382	B	A	B	A	A	A	A	B	A	B	B	B	B	B	A	B	A	A	A	A	A	B	B	B	B	B	B	B	A	A	B	B	B	A	A	B	B	B	A	A	B	A	A	A	B	B
427	LG3	Chr3_bin435	60.62	B	A	B	A	A	A	A	B	A	B	B	B	B	B	A	B	A	A	A	A	A	B	B	B	B	B	B	B	A	A	B	B	B	A	A	B	B	B	A	A	B	A	A	A	B	B
428	LG3	Chr3_bin436	60.739	B	A	B	A	A	A	A	B	A	B	B	B	B	B	A	B	A	A	A	A	A	B	B	B	B	B	B	B	A	A	B	B	B	A	A	B	B	B	A	A	B	A	A	A	B	B
429	LG3	Chr3_bin437	61.097	B	A	B	A	A	A	A	B	A	B	B	B	B	B	A	B	A	A	A	A	A	B	B	B	B	B	B	B	A	A	B	B	B	A	A	B	B	B	A	A	B	A	A	A	B	B
430	LG3	Chr3_bin438	61.335	B	A	B	A	A	A	A	B	A	B	B	B	B	B	B	B	A	A	A	A	A	B	B	B	B	B	B	B	A	A	B	B	B	A	A	B	B	B	A	A	B	A	A	A	B	B
431	LG3	Chr3_bin439	61.573	B	A	B	A	A	A	A	B	A	B	B	B	B	B	B	B	A	A	A	A	A	B	B	B	B	B	B	B	A	A	B	B	B	A	A	B	B	A	A	A	B	A	A	A	B	B
432	LG3	Chr3_bin440	61.811	B	A	B	A	A	A	A	B	A	B	B	B	B	B	B	B	A	A	A	A	A	B	B	B	B	B	B	B	A	A	B	B	B	A	A	B	B	A	A	A	B	A	A	A	B	B
433	LG3	Chr3_bin441	62.049	B	A	B	A	A	A	A	B	A	B	B	B	B	B	B	B	A	A	A	A	A	B	B	B	B	B	B	B	A	A	B	B	B	A	A	B	B	A	A	A	B	A	A	A	B	B
434	LG3	Chr3_bin442	62.287	B	A	B	A	A	A	A	B	A	B	B	B	B	B	B	B	A	A	A	A	A	B	B	B	B	B	B	B	A	A	B	B	B	A	A	B	B	A	A	A	B	A	A	A	B	B
435	LG3	Chr3_bin443	62.525	B	A	B	A	A	A	A	B	A	B	B	B	B	B	B	B	A	A	A	A	A	B	B	B	B	B	B	B	A	A	B	B	B	A	A	B	B	A	A	A	B	A	A	A	B	B
436	LG3	Chr3_bin444	62.643	B	A	B	A	A	A	A	B	A	B	B	B	B	B	B	B	A	A	A	A	A	B	B	B	B	B	B	B	A	A	B	B	B	A	A	B	B	A	A	A	B	A	A	A	B	B
437	LG3	Chr3_bin447	63.123	B	A	B	A	A	A	A	B	A	B	B	B	B	B	B	B	A	A	A	A	A	B	B	B	B	B	B	B	A	A	B	B	B	A	A	B	B	A	A	A	B	A	A	A	B	B
438	LG3	Chr3_bin448	63.361	B	A	B	A	A	A	A	B	A	B	B	B	B	B	B	B	A	A	A	A	A	B	B	B	B	B	B	B	A	A	B	B	B	A	A	B	B	A	A	A	B	A	A	A	B	B
439	LG3	Chr3_bin449	63.84	B	A	B	A	A	A	A	B	A	B	B	A	B	B	B	B	A	A	A	A	A	B	B	B	B	B	B	B	A	A	B	B	B	A	A	B	B	A	A	A	A	A	A	A	B	B
440	LG3	Chr3_bin450	63.959	B	A	B	A	A	A	A	B	A	B	B	A	B	B	B	B	A	A	A	A	A	B	B	B	B	B	B	B	A	A	B	B	B	A	A	B	B	A	A	A	A	A	A	A	B	B
441	LG3	Chr3_bin451	64.197	B	A	B	A	A	A	A	B	A	B	B	A	B	B	B	B	A	A	A	A	A	B	B	B	B	B	B	B	A	A	B	B	B	A	A	B	B	A	A	A	A	A	A	A	B	B
442	LG3	Chr3_bin452	64.435	B	A	B	A	A	A	A	B	A	B	B	A	B	B	B	B	A	A	A	A	A	B	B	B	B	B	B	B	A	A	B	B	B	A	A	B	B	A	A	A	A	A	A	A	B	B
443	LG3	Chr3_bin453	64.914	B	A	B	A	A	A	A	B	A	B	B	A	B	B	B	B	A	A	A	A	A	B	B	B	B	B	B	B	A	A	B	B	B	A	A	B	B	A	A	A	A	A	A	A	B	B
444	LG3	Chr3_bin454	65.152	B	A	B	A	A	A	A	B	A	B	B	A	B	B	B	B	A	A	A	A	A	B	B	B	B	B	B	B	A	A	B	B	B	A	A	B	B	A	A	A	A	A	A	A	B	B
445	LG3	Chr3_bin455	65.39	B	A	B	A	A	A	A	B	A	B	B	A	B	B	B	B	A	A	A	A	A	B	B	B	B	B	B	B	A	A	B	B	B	A	A	B	B	A	A	A	A	A	A	A	B	B
446	LG3	Chr3_bin456	65.869	B	A	B	A	A	A	A	B	A	B	B	A	B	B	B	B	A	A	A	A	A	B	B	B	B	B	B	B	A	A	B	B	B	A	A	B	B	A	B	A	A	A	A	A	B	B
447	LG3	Chr3_bin458	66.228	B	A	B	A	A	A	A	B	A	B	B	A	B	B	B	B	A	A	A	A	A	B	B	B	B	B	B	B	A	A	B	B	B	A	A	B	B	A	B	A	A	A	A	A	B	B
448	LG3	Chr3_bin457	66.466	B	A	B	A	A	A	A	B	A	B	B	A	B	B	B	B	A	A	A	A	A	B	B	B	B	B	B	B	A	A	B	B	B	A	A	B	B	A	B	A	A	A	A	A	B	B
449	LG3	Chr3_bin460	66.824	B	A	B	A	A	A	A	B	A	B	B	A	B	B	B	B	A	A	A	A	A	B	B	B	B	B	B	B	A	A	B	B	B	A	A	B	B	A	B	A	A	A	A	A	B	B
450	LG3	Chr3_bin461	67.062	B	A	B	A	A	A	A	B	A	B	B	A	B	B	B	B	A	A	A	A	A	B	B	B	B	B	B	B	A	A	B	B	B	A	A	B	B	A	B	A	A	A	A	A	B	B
451	LG3	Chr3_bin462	67.541	B	A	B	A	A	A	A	B	A	B	B	A	B	B	B	B	A	A	A	A	A	B	B	B	B	B	B	B	A	A	B	B	B	A	A	B	B	A	B	A	A	A	A	A	B	B
452	LG3	Chr3_bin465	67.66	B	A	B	A	A	A	A	B	A	B	B	A	B	B	B	B	A	A	A	A	A	B	B	B	B	B	B	B	A	A	B	B	B	A	A	B	B	A	B	A	A	A	A	A	B	B
453	LG3	Chr3_bin464	67.778	B	A	B	A	A	A	A	B	A	B	B	A	B	B	B	B	A	A	A	A	A	B	B	B	B	B	B	B	A	A	B	B	B	A	A	B	B	A	B	A	A	A	A	A	B	B
454	LG3	Chr3_bin463	67.897	B	A	B	A	A	A	A	B	A	B	B	A	B	B	B	B	A	A	A	A	A	B	B	B	B	B	B	B	A	A	B	B	B	A	A	B	B	A	B	A	A	A	A	A	B	B
455	LG3	Chr3_bin469	68.015	B	A	B	A	A	A	A	B	A	B	B	A	B	B	B	B	A	A	A	A	A	B	B	B	B	B	B	B	A	A	B	B	B	A	A	B	B	A	B	A	A	A	A	A	B	B
456	LG3	Chr3_bin470	68.253	B	A	B	A	A	A	A	B	A	B	B	A	B	B	B	B	A	A	A	A	A	B	B	B	B	B	B	B	A	A	B	B	B	A	A	B	B	A	B	A	A	A	A	A	B	B
457	LG3	Chr3_bin472	68.612	B	A	B	A	A	A	A	B	A	B	B	A	B	B	A	B	A	A	A	A	A	B	B	B	B	B	B	B	A	A	B	B	B	A	A	B	B	A	B	A	A	A	A	A	B	B
458	LG3	Chr3_bin471	68.73	B	A	B	A	A	A	A	B	A	B	B	A	B	B	A	B	A	A	A	A	A	B	B	B	B	B	B	B	A	A	B	B	B	A	A	B	B	A	B	A	A	A	A	A	B	B
459	LG3	Chr3_bin473	68.968	B	A	B	A	A	A	A	B	A	B	B	A	B	B	A	B	A	A	A	A	A	B	B	B	B	B	B	B	A	A	B	B	B	A	A	B	B	A	B	A	A	A	A	A	B	B
460	LG3	Chr3_bin474	69.206	B	A	B	A	A	A	A	B	A	B	B	A	B	B	A	B	A	A	A	A	A	B	B	B	B	B	B	B	A	A	B	B	B	A	A	B	B	A	B	A	A	A	A	A	B	B
461	LG3	Chr3_bin475	69.93	B	A	B	A	A	A	A	B	A	B	B	A	B	B	A	B	A	A	A	A	A	B	B	B	B	B	B	B	A	A	B	B	B	A	A	B	B	A	B	A	A	A	A	A	B	B
462	LG3	Chr3_bin476	70.168	B	A	B	A	A	A	A	B	A	B	B	A	B	B	A	B	A	A	A	A	A	B	B	B	B	B	B	B	A	A	B	B	B	A	A	B	B	A	B	A	A	A	A	A	B	B
463	LG3	Chr3_bin477	70.406	B	A	B	A	A	A	A	B	A	B	B	A	B	B	A	B	A	A	A	A	A	B	B	B	B	B	B	B	A	A	B	B	B	A	A	B	B	A	B	A	A	A	A	A	B	B
464	LG3	Chr3_bin478	70.644	B	A	B	A	A	A	A	B	A	B	B	A	B	B	A	B	A	A	A	A	A	B	B	B	B	B	B	B	A	A	B	B	B	A	A	B	B	A	B	A	A	A	A	A	B	B
465	LG3	Chr3_bin479	71.124	B	A	B	A	A	A	A	B	A	B	B	A	B	B	A	B	A	A	A	A	A	B	B	B	B	B	B	B	A	A	B	B	B	A	A	B	B	A	B	A	A	A	A	A	B	B
466	LG3	Chr3_bin480	71.362	B	A	B	A	A	A	A	B	A	B	B	A	B	B	A	B	A	A	A	A	A	B	B	B	B	B	B	B	A	A	B	B	B	A	A	B	B	A	B	A	A	A	A	A	B	B
467	LG3	Chr3_bin481	71.6	B	A	B	A	A	A	A	B	A	B	B	A	B	B	A	B	A	A	A	A	A	B	B	B	B	B	B	B	A	A	B	B	B	A	A	B	B	A	B	A	A	A	A	A	B	B
468	LG3	Chr3_bin482	72.324	B	A	B	A	A	A	A	B	A	B	B	A	B	B	A	B	A	A	A	A	A	B	B	B	B	B	B	B	A	A	B	B	B	A	A	B	B	A	B	A	A	A	A	A	B	B
469	LG3	Chr3_bin484	72.682	B	A	B	A	A	A	A	B	A	B	B	A	B	B	A	B	A	A	A	A	A	B	B	B	B	B	B	B	A	A	B	B	B	A	A	B	B	A	B	A	A	A	A	A	B	B
470	LG3	Chr3_bin485	72.92	B	A	B	A	A	A	A	B	A	B	B	A	B	B	A	B	A	A	A	A	A	B	B	B	B	B	B	B	A	A	B	B	B	A	A	B	B	A	B	A	A	A	A	A	B	B
471	LG3	Chr3_bin486	73.039	B	A	B	A	A	A	A	B	A	B	B	A	B	B	A	B	A	A	A	A	A	B	B	B	B	B	B	B	A	A	B	B	B	A	A	B	B	A	B	A	A	A	A	A	B	B
472	LG3	Chr3_bin483	73.518	B	A	B	A	A	A	A	B	A	B	B	A	B	B	A	B	A	A	A	A	A	B	B	B	B	B	B	B	A	A	B	B	B	A	A	B	B	A	B	A	A	A	A	A	B	B
473	LG3	Chr3_bin488	73.756	B	A	B	A	A	A	A	B	A	B	B	A	B	B	A	B	A	A	A	A	A	B	B	B	B	B	B	B	A	A	B	B	B	A	A	B	B	A	B	A	A	A	A	A	B	B
474	LG3	Chr3_bin489	73.994	B	A	B	A	A	A	A	B	A	B	B	A	B	B	A	B	A	A	A	A	A	B	B	B	B	B	B	B	A	A	B	B	B	A	A	B	B	A	B	A	A	A	A	A	B	B
475	LG3	Chr3_bin490	74.473	B	A	B	A	A	A	A	B	A	B	B	B	B	B	A	B	A	A	A	A	A	B	B	B	B	B	B	B	A	A	B	B	B	A	A	B	B	A	B	A	B	A	A	A	B	B
476	LG3	Chr3_bin494	74.953	B	A	B	A	A	A	A	B	A	B	B	B	B	A	A	B	A	A	A	A	A	B	B	B	B	B	B	B	A	A	B	B	B	A	A	B	B	A	B	A	B	A	A	A	B	B
477	LG3	Chr3_bin495	75.191	B	A	B	A	A	A	A	B	A	B	B	B	B	A	A	B	A	A	A	A	A	B	B	B	B	B	B	B	A	A	B	B	B	A	A	B	B	A	B	A	B	A	A	A	B	B
478	LG3	Chr3_bin491	75.67	B	A	B	A	A	A	A	B	A	B	B	B	B	A	A	B	A	A	A	A	A	B	B	B	B	B	B	B	A	A	B	B	B	A	A	B	B	A	B	A	B	A	A	A	B	B
479	LG3	Chr3_bin492	76.149	B	A	B	A	A	A	A	B	A	B	B	B	B	A	A	B	A	A	A	A	A	B	B	B	B	B	B	B	A	A	B	B	B	A	A	B	B	A	B	A	B	A	A	A	B	B
480	LG3	Chr3_bin493	76.387	B	A	B	A	A	A	A	B	A	B	B	B	B	A	A	B	A	A	A	A	A	B	B	B	B	B	B	B	A	A	B	B	B	A	B	B	B	A	B	A	B	A	A	A	B	B
481	LG3	Chr3_bin499	76.625	B	A	B	A	A	A	A	B	A	B	B	B	B	A	A	B	A	A	A	A	A	B	B	B	B	B	B	B	A	A	B	B	B	A	B	B	B	B	B	A	B	A	A	A	B	B
482	LG3	Chr3_bin500	76.863	B	A	B	A	A	A	A	B	A	B	B	B	B	A	A	B	A	A	A	A	A	B	B	B	B	B	B	B	A	A	B	B	B	A	B	B	B	B	B	A	B	A	A	A	B	B
483	LG3	Chr3_bin501	77.101	B	A	B	A	A	A	A	B	A	B	B	B	B	A	A	B	A	A	A	A	A	B	B	B	B	B	B	B	A	A	B	B	B	A	B	B	B	B	B	A	B	A	A	A	B	B
484	LG3	Chr3_bin502	77.58	B	A	B	A	A	A	A	B	A	B	B	B	B	A	A	B	A	A	A	A	A	B	B	B	B	B	B	B	A	A	B	B	B	A	B	B	B	B	B	A	B	A	A	A	B	B
485	LG3	Chr3_bin503	77.818	B	A	B	A	A	A	A	B	A	B	B	B	B	A	A	B	A	A	A	A	A	B	B	B	B	B	B	B	A	A	B	B	B	A	B	B	B	B	B	A	B	A	A	A	B	B
486	LG3	Chr3_bin505	78.298	B	A	B	A	A	A	A	B	A	B	B	B	B	A	A	B	A	A	A	A	A	B	B	B	B	B	B	B	A	A	B	B	B	A	B	B	B	B	B	A	B	A	A	A	B	B
487	LG3	Chr3_bin506	78.536	B	A	B	A	A	A	A	B	A	B	B	B	B	A	A	B	A	A	A	A	A	B	B	B	B	B	B	B	A	A	B	B	B	A	B	B	B	B	B	B	B	A	A	A	B	B
488	LG3	Chr3_bin507	78.774	B	A	B	A	A	A	A	B	A	B	B	B	B	A	A	B	A	A	A	A	A	B	B	B	B	B	B	B	A	A	B	B	B	A	B	B	B	B	B	B	B	A	A	A	B	B
489	LG3	Chr3_bin508	79.012	B	A	B	A	A	A	A	B	A	B	B	B	B	A	A	B	A	A	A	A	A	B	B	B	B	B	B	B	A	A	B	B	B	A	B	B	B	B	B	B	B	A	A	A	B	B
490	LG3	Chr3_bin509	79.25	B	A	B	A	A	A	A	B	A	B	B	B	B	A	A	B	A	A	A	A	A	B	B	B	B	B	B	B	A	A	B	B	B	A	B	B	B	B	B	B	B	A	A	A	B	B
491	LG3	Chr3_bin510	79.488	B	A	B	A	A	A	A	B	A	B	B	B	B	A	A	B	A	A	A	A	A	B	B	B	B	B	B	B	A	A	B	B	B	A	B	B	B	B	B	B	B	A	A	A	B	B
492	LG3	Chr3_bin511	80.46	B	A	B	A	A	A	A	B	A	B	B	B	B	A	A	B	A	A	A	A	A	B	B	B	B	B	B	B	A	A	B	B	B	A	A	B	B	B	B	B	B	A	A	A	B	B
493	LG3	Chr3_bin512	80.94	B	A	B	A	A	A	A	B	A	B	B	B	B	A	A	B	A	A	A	A	A	B	B	B	B	B	B	B	A	A	B	B	B	A	A	B	B	B	B	B	B	A	A	A	B	B
494	LG3	Chr3_bin513	81.664	B	A	B	A	A	A	A	B	A	B	B	B	B	A	A	B	A	A	A	A	A	B	B	B	B	B	B	B	A	A	B	B	B	A	A	B	B	B	B	B	B	A	A	A	B	B
495	LG3	Chr3_bin514	81.902	B	A	B	A	A	A	A	B	A	B	B	B	B	A	A	B	A	A	A	A	A	B	B	B	B	B	B	B	A	A	B	B	B	B	A	B	B	B	B	B	B	A	A	A	B	B
496	LG3	Chr3_bin515	82.14	B	A	B	A	A	A	A	B	A	B	B	B	B	A	A	B	A	A	A	A	A	B	B	B	B	B	B	B	A	A	B	B	B	B	A	B	B	B	B	B	B	A	A	A	B	B
497	LG3	Chr3_bin516	82.378	B	A	B	A	A	A	A	B	A	B	B	B	B	A	A	B	A	A	A	A	A	B	B	B	B	B	B	B	A	A	B	B	B	B	A	B	B	B	B	B	B	A	A	A	B	B
498	LG3	Chr3_bin517	82.616	B	A	B	A	A	A	A	B	A	B	B	B	B	A	A	B	A	A	A	A	A	B	B	B	B	B	B	B	A	A	B	B	B	B	A	A	B	B	B	B	B	A	A	A	B	B
499	LG3	Chr3_bin518	83.095	B	A	B	A	A	A	A	B	A	B	B	B	B	A	A	B	A	A	A	A	A	B	B	B	B	B	B	B	A	A	B	B	B	B	A	A	B	B	B	B	B	A	A	A	B	B
500	LG3	Chr3_bin519	83.333	B	A	B	A	A	A	A	B	A	B	B	B	B	A	A	B	A	A	A	A	A	B	B	B	B	B	B	B	A	A	B	B	B	B	A	A	B	B	B	B	B	A	A	A	B	B
501	LG3	Chr3_bin520	83.571	B	A	B	A	A	A	A	B	A	B	B	B	B	A	A	B	A	A	A	A	A	B	B	B	B	B	B	B	A	A	B	B	B	B	A	A	B	B	A	B	B	A	A	A	B	B
502	LG3	Chr3_bin521	83.809	B	A	B	A	A	A	A	B	A	B	B	B	B	A	A	B	A	A	A	A	A	B	B	B	B	B	B	B	A	A	B	B	B	B	A	A	B	B	A	B	B	A	A	A	B	B
503	LG3	Chr3_bin522	84.288	B	A	B	A	A	A	A	B	A	B	B	B	B	A	A	B	A	A	A	A	A	B	B	B	B	B	B	B	A	A	B	B	B	B	A	A	B	B	A	B	B	A	A	A	B	B
504	LG3	Chr3_bin523	84.526	B	A	B	A	A	A	A	B	A	B	B	B	B	A	A	B	A	A	A	A	A	B	B	B	B	B	B	B	A	A	B	B	B	B	A	A	B	B	A	B	B	A	A	A	B	B
505	LG3	Chr3_bin524	84.764	B	A	B	A	A	A	A	B	A	B	B	B	B	A	A	B	A	A	A	B	A	B	B	B	B	B	B	B	A	A	B	B	B	B	A	A	B	B	A	B	B	A	A	A	B	B
506	LG3	Chr3_bin525	85.244	B	A	B	A	A	A	A	B	A	B	B	B	B	A	A	B	A	A	A	B	A	B	B	B	B	B	B	B	A	A	B	B	B	B	A	A	B	B	A	B	B	A	A	A	B	B
507	LG3	Chr3_bin526	85.482	B	A	B	A	A	A	A	B	A	B	B	B	B	A	A	B	A	A	A	B	A	B	B	B	B	B	B	B	A	A	B	B	B	B	A	A	B	B	A	B	B	A	A	A	B	B
508	LG3	Chr3_bin527	85.961	B	A	B	A	A	A	A	B	A	B	B	B	B	B	A	B	A	A	A	B	A	B	B	B	B	B	B	B	A	A	B	B	B	B	A	A	B	B	A	B	B	A	A	A	B	B
509	LG3	Chr3_bin528	86.079	B	A	B	A	A	A	A	B	A	B	B	B	B	B	A	B	A	A	A	B	A	B	B	B	B	B	B	B	A	A	B	B	H	B	A	A	B	B	A	B	B	A	A	A	B	B
510	LG3	Chr3_bin529	86.317	B	A	B	A	A	A	A	B	A	B	B	B	B	B	A	B	A	A	A	B	A	B	B	B	B	B	B	B	A	A	B	B	H	A	A	A	B	B	A	B	B	A	A	A	B	B
511	LG3	Chr3_bin530	86.797	B	A	B	A	A	A	A	B	A	B	B	B	B	B	A	B	A	A	A	B	A	B	B	B	B	B	B	B	A	A	B	B	H	A	A	A	B	B	A	B	B	A	A	A	B	B
512	LG3	Chr3_bin531	87.035	B	A	B	A	A	A	A	B	A	B	B	B	B	B	A	B	A	A	A	B	A	B	B	B	B	B	B	B	A	A	B	B	H	A	A	A	B	B	A	B	B	A	A	A	B	B
513	LG3	Chr3_bin532	87.759	B	A	B	A	A	A	A	B	A	B	B	B	B	B	A	B	A	A	A	B	A	B	A	B	B	B	B	B	A	A	B	B	H	A	A	A	B	B	A	B	B	A	A	A	B	B
514	LG3	Chr3_bin533	88.239	B	A	B	A	A	A	A	B	A	B	B	B	B	B	A	B	A	A	A	B	A	B	A	B	B	B	B	B	A	A	B	B	H	A	A	A	B	B	A	B	B	A	A	A	B	B
515	LG3	Chr3_bin534	88.477	B	A	B	A	A	A	A	B	A	B	B	B	B	B	A	B	A	A	A	B	A	B	A	B	B	B	B	B	A	A	B	B	H	A	A	A	B	B	A	B	B	A	A	A	B	B
516	LG3	Chr3_bin535	88.956	B	A	B	A	A	A	A	B	A	B	B	B	B	B	A	B	A	A	A	B	A	B	A	B	B	B	B	B	A	A	B	B	H	A	A	A	B	B	A	B	B	A	A	A	B	B
517	LG3	Chr3_bin536	89.194	B	A	B	A	A	A	A	B	A	B	B	B	B	B	A	B	A	A	A	B	A	B	A	B	B	B	B	B	A	A	B	B	H	A	A	A	B	B	A	B	B	A	A	A	B	B
518	LG3	Chr3_bin537	89.795	B	A	B	A	A	A	A	B	A	B	B	B	B	B	A	B	A	A	A	B	A	B	A	B	B	B	B	B	A	A	B	B	A	A	A	A	B	B	A	B	B	A	A	A	B	B
519	LG3	Chr3_bin538	90.033	B	A	B	A	A	A	A	B	A	B	B	B	B	B	A	B	A	A	A	B	A	B	A	B	B	B	B	B	A	A	B	B	A	A	A	A	B	B	A	B	B	A	A	A	B	B
520	LG3	Chr3_bin539	90.271	B	A	B	A	A	A	A	B	A	B	B	B	B	B	A	B	A	A	A	B	A	B	A	B	B	B	B	B	A	A	B	B	A	A	A	A	B	B	A	B	B	A	A	A	B	B
521	LG3	Chr3_bin540	90.751	B	A	B	A	A	A	A	B	A	B	B	B	B	B	A	B	A	A	A	B	A	B	A	B	B	B	A	B	A	A	B	B	A	A	A	A	B	B	A	B	B	A	A	A	B	B
522	LG3	Chr3_bin541	91.975	B	A	B	A	A	A	A	B	B	B	B	B	B	B	A	B	A	A	A	B	A	B	A	B	B	B	A	B	A	A	B	B	A	A	A	A	B	B	A	B	B	A	A	A	B	B
523	LG3	Chr3_bin542	92.454	B	A	B	A	A	A	A	B	B	B	B	B	B	B	A	B	A	A	A	B	A	B	A	B	B	B	A	B	A	A	B	B	B	A	A	A	B	B	A	B	B	A	A	A	B	B
524	LG3	Chr13_bin2439	94.064	B	A	B	A	A	A	A	B	B	B	B	B	B	B	A	B	A	A	A	B	A	B	A	B	B	B	A	B	H	A	B	B	B	A	A	A	B	B	A	B	B	A	A	A	B	B
525	LG3	Chr13_bin2440	95.416	B	A	B	A	A	A	A	B	B	B	B	B	B	B	A	B	A	A	A	B	A	B	A	B	B	B	A	B	A	A	B	B	A	A	A	A	B	B	A	B	B	A	A	A	B	B
526	LG3	Chr13_bin2441	96.14	B	A	B	A	A	A	A	B	B	B	B	B	B	B	A	B	A	A	A	B	A	B	A	B	B	B	A	B	A	A	B	B	A	A	A	A	B	B	A	B	B	A	A	A	B	B
527	LG3	Chr13_bin2442	96.619	B	A	B	A	A	A	A	B	B	B	B	B	B	B	A	B	A	A	A	B	A	B	A	B	B	B	A	B	A	A	B	B	A	A	A	A	B	B	A	B	B	A	A	A	B	B
528	LG3	Chr13_bin2443	97.099	B	A	B	A	A	A	A	B	B	B	B	B	B	B	A	B	A	A	A	B	A	B	A	B	B	B	A	B	A	A	B	B	A	A	A	A	B	B	A	B	B	B	A	A	B	B
529	LG3	Chr13_bin2444	97.457	B	A	B	A	A	A	A	B	B	B	B	B	B	B	A	B	A	A	A	B	A	B	A	B	B	B	A	B	A	A	B	B	H	A	A	A	B	B	A	B	B	B	A	A	B	B
530	LG3	Chr13_bin2445	97.936	B	A	B	A	A	A	A	B	B	B	B	B	B	B	A	B	A	A	A	B	A	B	A	B	B	B	A	B	A	A	B	B	H	B	A	A	B	B	A	B	B	B	A	A	B	B
531	LG3	Chr13_bin2446	98.416	B	A	B	A	A	A	A	B	B	B	B	B	B	A	A	B	A	A	A	B	A	B	A	B	B	B	A	B	A	A	B	B	H	B	A	A	B	B	A	B	B	B	A	A	B	B
532	LG3	Chr13_bin2447	98.895	B	A	B	A	A	A	A	B	B	B	B	B	B	A	A	B	A	A	A	B	A	B	A	B	B	B	A	B	A	A	B	B	H	B	A	A	B	B	A	B	B	B	A	A	B	B
533	LG3	Chr13_bin2448	99.375	B	A	B	A	A	A	A	B	B	B	B	B	B	A	A	B	A	A	A	B	A	B	A	B	B	B	A	B	A	A	B	B	H	B	A	A	B	B	A	B	B	B	A	A	B	B
534	LG3	Chr13_bin2449	99.733	B	A	B	A	A	A	A	B	B	B	B	B	B	A	A	B	A	A	A	B	A	B	A	B	B	B	A	B	A	A	B	B	H	B	A	A	B	B	A	B	B	B	A	A	B	B
535	LG3	Chr13_bin2450	100.212	B	A	B	A	A	A	A	B	B	B	B	B	B	A	A	B	A	A	A	B	A	B	B	B	B	B	A	B	A	A	B	B	H	B	A	A	B	B	A	B	B	B	A	A	B	B
536	LG3	Chr13_bin2451	101.185	B	A	B	A	A	A	A	B	B	B	B	B	B	A	A	B	A	A	A	B	A	B	B	B	B	B	A	A	A	A	B	B	H	B	A	A	B	B	A	B	B	B	A	A	B	B
537	LG3	Chr13_bin2452	102.158	B	A	B	A	A	A	A	B	B	B	B	B	B	A	A	B	A	A	A	B	A	B	B	B	B	B	A	A	A	A	B	B	H	B	A	A	B	B	A	B	B	B	A	A	B	B
538	LG3	Chr13_bin2453	102.638	B	A	B	A	A	A	A	B	B	B	B	B	B	A	A	B	A	A	A	B	A	B	B	B	B	B	A	A	A	A	B	B	H	B	A	A	B	B	A	B	B	B	A	A	B	B
539	LG3	Chr13_bin2454	102.876	B	A	B	A	A	A	A	B	B	B	B	B	B	A	A	B	A	A	A	B	A	B	B	B	B	B	A	A	A	B	B	B	H	B	A	A	B	B	A	B	B	B	A	A	B	B
540	LG3	Chr13_bin2455	103.355	B	A	B	A	A	A	A	B	B	B	B	B	B	A	A	B	A	A	A	B	A	B	B	B	B	B	A	A	A	B	B	B	H	B	A	A	B	B	A	B	B	B	A	A	B	B
541	LG3	Chr13_bin2456	103.834	B	A	B	A	A	A	A	B	B	B	B	B	B	A	A	B	A	A	B	B	A	B	B	B	B	B	A	A	A	B	B	B	H	B	A	A	B	B	A	B	B	B	A	A	B	B
542	LG3	Chr13_bin2457	104.073	B	A	B	A	A	A	A	B	B	B	B	B	B	A	A	B	A	A	B	B	A	B	B	B	B	B	A	A	A	B	B	B	H	B	A	A	B	B	A	B	B	B	A	A	B	B
543	LG3	Chr13_bin2458	104.797	B	A	B	A	A	A	A	B	B	B	B	B	B	A	A	B	A	A	B	B	A	B	B	B	B	B	A	A	A	B	B	B	H	B	A	A	B	B	A	B	B	B	A	A	A	B
544	LG3	Chr13_bin2459	105.276	B	A	B	A	A	A	A	B	B	B	B	B	B	A	A	B	A	A	B	B	A	B	B	B	B	B	A	B	A	B	B	B	H	B	A	A	B	B	A	B	B	B	A	A	A	B
545	LG3	Chr13_bin2460	105.756	B	A	B	A	A	A	A	B	B	B	B	B	B	A	A	B	A	A	B	B	A	B	B	B	B	B	A	B	A	B	B	B	H	B	A	A	B	B	A	B	B	B	A	A	A	B
546	LG3	Chr13_bin2461	106.235	B	A	B	A	A	A	A	B	B	B	B	B	B	A	A	B	A	A	B	B	A	B	B	B	B	A	A	B	A	B	B	B	H	B	A	A	B	B	A	B	B	B	A	A	A	B
547	LG3	Chr13_bin2462	106.715	B	A	B	B	A	A	A	B	B	B	B	B	B	A	A	B	A	A	B	B	A	B	B	B	B	A	A	B	A	B	B	B	H	B	A	A	B	B	A	B	B	B	A	A	A	B
548	LG3	Chr13_bin2463	106.833	B	A	B	B	A	A	A	B	B	B	B	B	B	A	A	B	A	A	B	B	A	B	B	B	B	A	A	B	A	B	B	B	H	B	A	A	B	B	A	B	B	B	A	A	A	B
549	LG3	Chr13_bin2464	107.313	B	A	B	B	A	A	A	B	B	B	B	B	B	A	A	B	A	A	B	B	A	B	B	B	B	A	A	B	A	B	B	B	H	B	A	A	B	B	A	B	A	B	A	A	A	B
550	LG3	Chr13_bin2465	107.792	B	A	B	B	A	A	A	B	B	B	B	A	B	A	A	B	A	A	B	B	A	B	B	B	B	A	A	B	A	B	B	B	H	B	A	A	B	B	A	B	A	B	A	A	A	B
551	LG3	Chr13_bin2466	108.64	B	A	B	B	A	A	A	B	B	B	B	A	B	A	A	B	A	A	B	B	A	B	B	A	B	A	A	B	A	B	B	B	H	A	A	A	B	B	A	B	A	B	A	A	A	B
552	LG3	Chr13_bin2467	108.759	B	A	B	B	A	A	A	B	B	B	B	A	B	A	A	B	A	A	B	B	A	B	B	A	B	A	A	B	A	B	B	B	H	A	A	A	B	B	A	B	A	B	A	A	A	B
553	LG3	Chr13_bin2468	109.483	B	A	B	B	A	A	A	B	B	B	B	A	B	A	A	B	A	A	B	B	A	B	B	A	B	A	A	B	A	B	B	B	H	A	A	A	B	B	A	B	A	B	A	A	A	B
554	LG3	Chr13_bin2469	109.602	B	A	B	B	A	A	A	B	B	B	B	A	B	A	A	B	A	A	B	B	A	B	B	A	B	A	A	B	A	B	B	B	A	A	A	A	B	B	A	B	A	B	A	A	A	B
555	LG3	Chr13_bin2470	109.84	B	A	B	B	A	A	A	B	B	B	B	A	B	A	A	B	A	A	B	B	A	B	B	A	B	A	A	B	A	B	B	B	A	A	A	A	B	B	A	B	A	B	A	A	A	B
556	LG3	Chr13_bin2471	110.812	B	A	B	A	A	A	A	B	B	B	B	A	B	A	A	B	A	A	B	B	A	B	B	A	B	A	A	B	A	B	B	B	A	A	A	A	B	B	A	B	A	B	A	A	A	B
557	LG3	Chr13_bin2472	111.785	B	A	B	A	A	A	A	B	B	B	B	A	B	A	A	B	A	A	B	B	A	B	B	A	B	A	A	B	A	B	B	B	A	A	A	A	B	B	A	B	A	B	A	A	A	B
558	LG3	Chr13_bin2473	112.509	B	A	B	A	A	A	A	A	B	B	B	A	B	A	A	B	A	A	B	B	A	B	B	A	B	A	A	B	A	B	B	B	A	A	A	A	B	B	A	B	A	B	A	A	A	B
559	LG3	Chr13_bin2474	113.734	B	A	B	A	A	A	A	A	B	A	B	A	B	A	A	B	A	A	B	B	B	B	B	A	B	A	A	B	A	B	B	B	A	A	A	A	B	B	A	B	A	B	A	A	A	B
560	LG3	Chr13_bin2475	113.972	B	A	B	A	A	A	A	A	B	A	B	A	B	A	A	B	A	A	B	B	B	B	B	A	B	A	A	B	A	B	B	B	A	A	A	A	B	B	A	B	A	B	A	A	A	B
561	LG3	Chr13_bin2476	114.696	B	A	B	A	A	A	A	A	B	A	B	A	B	A	A	B	A	A	B	B	B	B	B	A	B	A	A	B	A	B	B	B	A	A	A	A	B	B	A	B	A	B	A	A	A	B
562	LG3	Chr13_bin2477	114.934	B	A	B	A	A	A	A	A	B	A	B	A	B	A	A	B	A	A	B	B	B	B	B	A	B	A	A	B	A	B	B	B	A	A	A	A	B	B	A	B	A	B	A	A	A	B
563	LG3	Chr13_bin2478	115.413	B	A	B	A	A	A	A	A	B	A	B	A	B	A	A	B	A	A	B	B	B	B	B	A	B	A	A	B	A	B	B	B	A	A	A	A	B	B	A	B	A	B	A	A	A	B
564	LG3	Chr13_bin2479	115.651	B	A	B	A	A	A	A	A	B	A	B	A	B	A	A	B	A	A	B	B	B	B	B	A	B	A	A	B	A	B	B	B	A	A	A	A	B	B	A	B	A	B	A	A	A	B
565	LG3	Chr13_bin2480	116.13	B	A	B	A	A	A	A	A	B	A	B	A	B	A	A	B	A	A	B	B	B	B	B	A	B	A	A	B	A	B	B	B	A	A	A	A	B	B	A	B	A	B	A	A	A	B
566	LG3	Chr13_bin2481	116.855	B	A	B	A	A	A	A	A	B	A	B	A	B	A	A	B	A	A	B	B	B	B	B	A	B	A	A	B	A	B	B	B	A	B	A	A	B	B	A	B	A	B	A	A	A	B
567	LG3	Chr13_bin2482	117.827	B	A	B	A	A	A	A	A	B	A	A	A	A	A	A	B	A	A	B	B	B	B	B	A	B	A	A	B	A	B	B	B	A	B	A	A	B	A	A	B	A	B	A	A	A	B
568	LG3	Chr13_bin2483	118.8	B	B	B	A	A	A	A	A	B	A	A	A	A	A	A	B	A	A	B	B	B	B	B	A	B	A	A	B	A	B	B	B	A	B	A	A	B	A	A	B	A	B	A	A	A	B
569	LG3	Chr13_bin2484	119.038	B	B	B	A	A	A	A	A	B	A	A	A	A	A	A	B	A	A	B	B	B	B	B	A	B	A	A	B	A	B	B	B	A	B	A	A	B	A	A	B	A	B	A	A	A	B
570	LG3	Chr13_bin2485	120.262	B	B	B	A	A	A	A	A	B	A	A	A	A	A	A	B	A	A	B	B	B	B	B	A	B	A	A	B	A	B	B	B	A	B	A	A	B	A	A	B	A	B	A	A	A	B
571	LG3	Chr13_bin2486	121.487	B	B	B	A	A	A	A	A	B	A	A	A	A	A	A	B	A	A	B	B	B	B	B	A	B	A	A	B	A	B	B	B	A	B	A	A	B	A	A	B	A	B	A	A	A	B
572	LG3	Chr13_bin2487	121.725	B	B	B	A	A	A	A	A	B	A	A	A	A	A	A	B	A	A	B	B	B	B	B	A	B	A	A	B	A	B	B	B	A	B	A	A	B	A	A	B	A	B	A	A	A	B
573	LG3	Chr13_bin2488	122.449	B	B	B	A	A	A	A	A	B	A	A	A	A	A	A	B	A	A	B	B	B	B	B	B	B	A	A	B	A	B	B	B	A	B	B	A	B	A	A	B	A	B	A	A	A	B
574	LG3	Chr13_bin2489	122.928	B	B	B	A	A	A	A	A	B	A	A	A	A	A	A	B	A	A	B	B	B	B	B	B	B	A	A	B	A	B	B	B	A	B	B	A	B	A	A	B	A	B	A	A	A	B
575	LG3	Chr13_bin2490	123.166	B	B	B	A	A	A	A	A	B	A	A	A	A	A	A	B	A	A	B	B	B	B	B	B	B	A	A	B	A	B	B	B	A	B	B	A	B	A	A	B	A	B	A	A	A	B
576	LG3	Chr13_bin2491	123.404	B	B	B	A	A	A	A	A	B	A	A	A	A	A	A	B	A	A	B	B	B	B	B	B	B	A	A	B	A	B	B	B	A	B	B	A	B	A	A	B	A	B	A	A	A	B
577	LG3	Chr13_bin2492	124.128	B	B	B	A	A	A	A	A	B	A	B	A	A	A	A	B	A	A	B	B	B	B	B	B	B	A	A	B	A	B	B	B	A	B	B	A	B	A	A	B	A	B	A	A	A	B
578	LG3	Chr13_bin2493	125.101	B	B	B	A	A	A	A	A	B	A	B	A	A	A	A	B	A	A	B	B	B	B	B	B	B	A	A	B	A	B	B	B	A	B	B	A	B	A	A	B	A	B	A	A	A	B
579	LG3	Chr13_bin2494	125.825	B	B	B	A	A	A	A	A	B	A	B	A	A	A	A	B	A	A	B	B	B	B	B	B	B	A	A	B	A	B	B	B	A	B	B	A	B	A	A	B	A	B	A	A	B	B
580	LG3	Chr13_bin2495	126.798	B	B	B	A	A	A	A	A	B	A	B	A	B	A	A	B	A	A	B	B	B	B	B	B	B	A	A	B	A	B	B	B	A	B	B	A	B	A	A	B	A	B	A	A	B	B
581	LG3	Chr13_bin2496	129.34	B	B	B	A	A	A	A	A	B	A	B	A	B	A	A	B	A	A	B	B	B	B	B	B	B	A	A	B	B	B	B	B	A	B	B	A	B	A	A	B	A	B	A	A	B	B
582	LG3	Chr13_bin2497	130.312	B	B	B	A	A	A	B	A	B	A	B	A	B	A	A	B	A	A	B	B	B	B	B	B	B	A	A	B	B	B	B	B	A	A	B	A	B	A	A	B	A	B	A	A	B	B
583	LG3	Chr13_bin2498	130.55	B	B	B	A	A	A	B	A	B	A	B	A	B	A	A	B	A	A	B	B	B	B	B	B	B	A	A	B	B	B	B	B	A	A	B	A	B	A	A	B	A	B	A	A	B	B
584	LG3	Chr13_bin2499	131.029	B	B	B	A	A	A	B	A	B	A	B	A	B	A	A	B	A	A	B	B	B	B	B	B	B	A	A	B	B	B	B	B	A	A	B	A	B	A	A	B	A	B	A	A	B	B
585	LG3	Chr13_bin2500	131.754	B	B	B	A	A	A	B	A	B	A	B	A	B	A	A	B	A	A	B	B	A	B	B	B	B	A	A	B	B	B	B	B	A	A	B	A	B	A	A	B	A	B	A	A	B	B
586	LG3	Chr13_bin2501	132.852	B	B	B	A	A	A	B	A	B	A	B	A	B	A	A	B	A	A	B	B	A	B	B	B	B	A	A	B	B	B	B	B	H	A	B	A	B	A	A	B	A	B	A	A	B	B
587	LG3	Chr13_bin2502	133.576	B	B	B	A	A	A	B	A	B	A	B	A	B	A	A	B	A	A	B	B	A	B	B	B	B	A	A	B	B	B	B	B	H	A	B	A	B	A	A	B	A	B	A	A	B	B
588	LG3	Chr13_bin2503	133.814	B	B	B	A	A	A	B	A	B	A	B	A	B	A	A	B	A	A	B	B	A	B	B	B	B	A	A	B	B	B	B	B	H	A	B	A	B	A	A	B	A	B	A	A	B	B
589	LG3	Chr13_bin2504	134.052	B	B	B	A	A	A	B	A	B	A	B	A	B	A	A	B	A	A	B	B	A	B	B	B	B	A	A	B	B	B	B	B	H	A	B	A	B	A	A	B	A	B	A	A	B	B
590	LG3	Chr13_bin2505	134.29	B	B	B	A	A	A	B	A	B	A	B	A	B	A	A	B	A	A	B	B	A	B	B	B	B	A	A	B	B	B	B	B	H	A	B	A	B	A	A	B	A	B	A	A	B	B
591	LG3	Chr13_bin2506	134.528	B	B	B	A	A	A	B	A	B	B	B	A	B	A	A	B	A	A	B	B	A	B	B	B	B	A	A	B	B	B	B	B	H	A	B	A	B	A	A	B	A	B	A	A	B	B
592	LG3	Chr13_bin2508	135.376	B	B	B	A	A	A	B	A	B	B	B	A	B	A	A	B	A	A	B	B	A	B	B	B	B	A	A	B	B	A	B	B	A	A	B	A	B	A	A	B	A	B	A	A	B	B
593	LG3	Chr13_bin2507	135.614	B	B	B	A	A	A	B	A	B	B	B	A	B	A	A	B	A	A	B	B	A	B	B	B	B	A	A	B	B	A	B	B	B	A	B	A	B	A	A	B	A	B	A	A	B	B
594	LG4	Chr4_bin590	0	B	B	B	B	A	B	B	B	A	A	B	B	B	A	A	B	B	B	B	B	B	A	A	A	A	B	A	A	B	A	B	A	A	A	A	B	A	A	B	B	B	A	B	B	B	B
595	LG4	Chr4_bin591	0.238	B	B	B	B	A	B	B	B	A	A	B	B	B	A	A	B	B	B	B	B	B	A	A	A	A	B	A	A	B	A	B	A	B	A	A	B	A	A	B	B	B	A	B	B	B	B
596	LG4	Chr4_bin592	0.476	B	B	B	B	A	B	B	B	A	A	B	B	B	A	A	B	B	B	B	B	B	A	A	A	A	B	A	A	B	A	B	A	B	A	A	B	A	A	B	B	B	A	B	B	B	B
597	LG4	Chr4_bin593	0.955	B	B	B	B	A	B	B	B	A	A	B	B	B	A	A	B	B	B	B	B	B	A	A	A	A	B	A	A	B	A	B	A	B	A	A	B	A	A	B	B	B	A	A	B	B	B
598	LG4	Chr4_bin594	2.695	B	B	B	B	A	B	B	B	A	A	B	B	B	A	A	B	B	B	B	B	B	A	A	A	A	B	A	A	B	A	B	A	B	A	A	B	A	A	B	B	B	A	A	A	B	B
599	LG4	Chr4_bin595	4.435	B	B	B	B	A	B	B	B	A	A	B	B	B	A	A	B	B	B	B	B	B	A	A	A	A	B	A	A	B	A	B	A	B	A	A	B	A	A	A	B	B	B	A	A	B	B
600	LG4	Chr4_bin596	5.159	B	B	B	B	A	B	B	B	B	A	B	B	B	A	A	B	B	B	B	B	B	A	A	A	A	B	A	A	B	A	B	A	B	A	A	B	A	A	A	B	B	B	A	A	B	B
601	LG4	Chr4_bin597	7.162	B	B	B	B	B	B	B	B	B	A	B	B	B	A	A	B	B	B	B	B	B	A	A	A	A	B	A	A	B	A	B	A	B	B	A	B	A	A	A	B	B	B	A	A	B	B
602	LG4	Chr4_bin598	7.641	B	B	B	B	B	B	B	B	B	A	B	B	B	A	A	B	B	B	B	B	B	A	A	A	A	B	A	A	B	A	B	A	B	B	A	B	A	A	A	B	B	B	A	A	B	B
603	LG4	Chr4_bin599	7.879	B	B	B	B	B	B	B	B	B	A	B	B	B	A	A	B	B	B	B	B	B	A	A	A	A	B	A	A	B	A	B	A	B	B	A	B	A	A	A	B	B	B	A	A	B	B
604	LG4	Chr4_bin600	9.619	A	B	B	B	B	B	B	B	A	A	B	B	B	A	A	B	B	B	B	B	B	A	A	A	A	B	A	A	B	A	B	A	B	B	A	B	A	A	A	B	B	B	A	A	B	B
605	LG4	Chr4_bin601	11.1	A	B	B	B	B	B	B	B	A	A	B	B	B	A	A	B	B	B	B	B	A	A	A	A	A	B	A	A	B	A	B	A	B	B	A	B	A	A	A	B	B	B	A	A	B	B
606	LG4	Chr4_bin602	11.824	A	A	B	B	B	B	B	B	A	A	B	B	B	A	A	B	B	B	B	B	A	A	A	A	A	B	A	A	B	A	B	A	B	B	A	B	A	A	A	B	B	B	A	A	B	B
607	LG4	Chr4_bin603	12.062	A	A	B	B	B	B	B	B	A	A	B	B	B	A	A	B	B	B	B	B	A	A	A	A	A	B	A	A	B	A	B	A	B	B	A	B	A	A	A	B	B	B	A	A	B	B
608	LG4	Chr4_bin604	12.3	A	A	B	B	A	B	B	B	A	A	B	B	B	A	A	B	B	B	B	B	A	A	A	A	A	B	A	A	B	A	B	A	B	B	A	B	A	A	A	B	B	B	A	A	B	B
609	LG4	Chr4_bin605	14.57	A	B	B	B	A	B	B	B	A	A	B	B	B	A	A	B	B	B	B	B	A	A	A	A	A	B	A	A	B	A	B	A	B	B	A	B	A	A	A	B	B	B	A	A	B	B
610	LG4	Chr4_bin606	17.388	A	B	B	B	A	B	B	B	A	A	B	B	B	B	A	B	B	B	B	B	A	A	A	A	A	B	A	B	B	A	B	A	B	B	A	B	A	A	A	B	B	B	A	A	B	B
611	LG4	Chr4_bin607	18.36	A	B	B	B	A	B	B	A	A	A	B	B	B	B	A	B	B	B	B	B	A	A	A	A	A	B	A	B	B	A	B	A	B	B	A	B	A	A	A	B	B	B	A	A	B	B
612	LG4	Chr4_bin608	19.333	A	B	B	B	A	B	B	A	A	A	B	B	B	B	A	B	B	B	B	B	A	A	A	A	A	B	A	B	B	A	B	A	B	B	A	B	A	A	A	B	B	B	A	A	B	B
613	LG4	Chr4_bin609	19.571	A	B	B	B	A	B	B	A	A	A	B	B	B	B	A	B	B	B	B	B	A	A	A	A	A	B	A	B	B	A	B	A	B	B	A	B	A	A	A	B	B	B	A	A	B	B
614	LG4	Chr4_bin610	21.051	A	B	B	B	A	B	B	A	A	A	B	B	B	B	A	B	B	B	B	B	A	A	A	A	A	B	A	B	B	A	B	A	B	B	A	B	A	A	A	B	B	B	A	A	B	B
615	LG4	Chr4_bin611	21.53	A	B	B	B	A	B	B	A	A	A	B	B	B	B	A	B	B	B	B	B	A	A	A	A	A	B	A	B	B	A	B	A	B	B	A	B	A	A	A	B	B	B	A	A	B	B
616	LG4	Chr4_bin612	22.01	A	B	B	B	A	B	B	A	A	A	B	B	B	B	A	B	B	B	B	B	A	A	A	A	A	B	A	B	B	A	B	A	B	B	A	B	A	A	A	B	B	B	A	A	B	B
617	LG4	Chr4_bin613	23.49	A	B	B	B	A	B	B	A	A	A	B	B	B	B	A	B	B	B	B	B	A	A	A	A	A	B	A	B	A	A	B	A	B	B	A	B	A	A	A	B	B	B	A	A	B	B
618	LG4	Chr4_bin614	24.214	A	B	B	B	A	B	B	A	A	A	B	B	B	A	A	B	B	B	B	B	A	A	A	A	A	B	A	B	A	A	B	A	B	A	A	A	A	A	A	B	B	B	A	A	B	B
619	LG4	Chr4_bin615	24.694	A	B	B	B	A	B	B	A	A	A	B	B	B	A	A	B	B	B	B	B	A	A	A	A	A	B	A	B	A	A	B	A	B	A	A	A	A	A	A	B	B	B	A	A	B	B
620	LG4	Chr4_bin616	25.418	A	B	B	B	A	B	B	A	A	A	B	B	B	A	A	B	B	B	B	B	A	A	A	A	A	B	A	B	A	A	B	A	B	A	A	A	A	A	A	B	B	B	A	A	B	B
621	LG4	Chr4_bin617	25.897	A	B	B	B	A	B	B	A	A	A	B	B	B	A	A	B	B	B	B	B	A	A	A	A	A	B	A	A	A	A	B	A	B	A	A	A	A	A	A	B	B	B	A	A	B	B
622	LG4	Chr4_bin618	26.621	A	B	B	B	A	B	B	A	A	A	B	B	B	A	A	B	B	B	B	B	A	A	A	A	A	B	A	A	B	A	B	A	B	A	A	A	A	A	A	B	B	B	A	A	B	B
623	LG4	Chr4_bin619	28.361	A	B	B	B	A	B	B	A	A	A	B	B	B	A	A	B	B	B	B	B	A	A	A	A	A	B	A	A	B	A	B	A	B	A	A	A	A	A	A	B	B	A	A	A	B	B
624	LG4	Chr4_bin620	28.599	A	B	B	B	A	B	B	A	A	A	B	B	B	A	A	B	B	B	B	B	A	A	A	A	A	B	A	A	B	A	B	A	B	A	A	A	A	A	A	B	B	A	A	A	B	B
625	LG4	Chr4_bin621	29.078	A	B	B	B	A	B	B	A	B	A	B	B	B	A	A	B	B	B	B	B	A	A	A	A	A	B	A	A	B	A	B	A	B	A	A	A	A	A	A	B	B	A	A	A	B	B
626	LG4	Chr4_bin622	30.559	A	B	B	B	A	B	B	A	B	A	B	B	B	A	A	B	B	B	B	B	A	A	A	A	A	B	A	B	B	A	B	A	A	A	A	A	A	A	A	B	B	A	A	A	B	B
627	LG4	Chr4_bin623	31.783	A	B	B	B	A	B	B	A	B	A	B	B	B	A	A	B	B	B	B	B	A	A	A	A	A	B	A	B	B	A	B	A	A	A	A	A	A	A	B	B	B	B	A	A	B	B
628	LG4	Chr4_bin624	33.008	A	B	B	B	A	B	B	A	B	A	A	B	A	A	A	B	B	B	B	B	A	A	A	A	A	B	A	B	B	A	B	A	A	A	A	A	A	A	B	B	B	B	A	A	B	B
629	LG4	Chr4_bin625	33.487	A	B	B	B	A	B	B	A	B	A	A	B	A	A	A	B	B	B	B	B	A	A	A	A	A	B	A	B	B	A	B	A	A	A	A	A	A	A	B	B	B	B	A	A	B	B
630	LG4	Chr4_bin626	33.725	A	B	B	B	A	B	B	A	B	A	A	B	A	A	A	B	B	B	B	B	A	A	A	A	A	B	A	B	B	A	B	A	A	A	A	A	A	A	B	B	B	B	A	A	B	B
631	LG4	Chr4_bin627	33.963	A	B	B	B	A	B	B	A	B	A	A	B	A	A	A	B	B	B	B	B	A	A	A	A	A	B	A	B	B	A	B	A	A	A	A	A	A	A	B	B	B	B	A	A	B	B
632	LG4	Chr4_bin628	34.811	A	B	B	B	A	B	B	A	B	A	A	B	A	A	A	B	B	B	B	B	A	A	A	A	A	B	A	B	B	A	B	A	A	A	A	A	A	A	B	B	B	B	A	A	B	B
633	LG4	Chr4_bin629	35.29	A	B	B	B	A	B	B	A	B	A	A	B	A	A	A	B	A	B	B	B	A	A	A	A	A	B	A	B	B	A	B	A	A	A	A	A	A	A	B	B	B	B	B	A	B	B
634	LG4	Chr4_bin630	35.649	A	B	B	B	A	B	B	A	B	A	A	B	A	A	A	B	A	B	B	B	A	A	A	A	A	B	A	B	B	A	B	A	A	A	A	A	A	A	B	B	B	B	B	A	A	B
635	LG4	Chr4_bin631	35.887	A	B	B	B	A	B	B	A	B	A	A	B	A	A	A	B	A	B	B	B	A	A	A	A	A	B	A	B	B	A	B	A	A	A	A	A	A	A	B	B	B	B	B	A	A	B
636	LG4	Chr4_bin632	36.125	A	B	B	B	A	B	B	A	B	A	A	B	A	A	A	B	A	B	B	B	A	A	A	A	A	B	A	B	B	A	B	A	A	A	A	B	A	A	B	B	B	B	B	A	A	B
637	LG4	Chr4_bin633	36.363	A	B	B	B	A	B	B	A	B	A	A	B	A	A	A	A	A	B	B	B	A	A	A	A	A	B	A	B	B	A	B	A	A	A	A	B	A	A	B	B	B	B	B	A	A	B
638	LG4	Chr4_bin634	37.588	A	B	B	B	A	B	B	A	B	A	A	B	A	A	A	A	A	B	B	B	A	A	A	A	A	B	A	B	B	A	B	A	A	A	A	B	A	A	B	B	B	B	B	A	A	B
639	LG4	Chr4_bin635	38.312	A	B	B	B	A	B	B	A	B	A	A	B	A	A	A	A	A	B	B	B	A	A	A	A	A	B	A	B	B	A	B	A	A	A	A	B	A	A	B	B	B	B	B	A	A	B
640	LG4	Chr4_bin636	39.537	A	B	B	B	A	B	B	A	B	A	A	B	A	A	A	A	A	B	B	A	A	A	A	A	A	B	A	B	B	A	B	A	A	A	A	B	A	A	B	B	B	B	B	A	A	B
641	LG4	Chr4_bin637	40.017	A	B	B	B	A	B	B	A	B	A	A	B	A	A	A	A	A	B	B	A	A	A	A	A	A	B	A	B	B	A	B	A	A	A	A	B	A	A	B	B	B	B	B	A	A	B
642	LG4	Chr4_bin638	40.496	A	B	B	B	A	B	B	A	B	A	A	B	A	A	A	A	A	B	B	A	A	A	A	A	A	B	A	B	B	A	B	A	A	A	A	B	A	A	B	B	B	B	B	A	A	B
643	LG4	Chr4_bin639	40.855	A	B	B	B	A	B	B	A	B	A	A	B	A	A	A	A	A	B	B	A	A	A	A	A	A	B	A	B	B	A	B	A	A	A	A	B	A	A	B	B	B	B	B	A	A	B
644	LG4	Chr4_bin640	41.093	A	B	B	B	A	B	B	A	B	A	A	B	A	A	A	A	A	B	B	A	A	A	A	A	A	B	A	B	B	A	B	A	A	A	A	B	A	A	B	B	B	B	B	A	A	B
645	LG4	Chr4_bin641	42.192	A	B	B	B	A	B	B	A	B	A	A	B	A	B	A	A	A	A	B	A	A	A	A	A	A	B	B	B	B	A	B	A	A	A	A	B	A	A	B	B	B	B	B	A	A	B
646	LG4	Chr4_bin642	42.671	A	B	B	B	A	B	B	A	B	A	A	B	A	B	A	A	A	A	B	A	A	A	A	A	A	B	B	B	B	A	B	A	A	A	A	B	A	A	B	B	B	B	B	A	A	B
647	LG4	Chr4_bin643	42.909	A	B	B	B	A	B	B	A	B	A	A	B	A	B	A	A	A	A	B	A	A	A	A	A	A	B	B	B	B	A	B	A	A	A	A	B	A	A	B	B	B	B	B	B	A	B
648	LG4	Chr4_bin644	43.147	A	B	B	B	A	B	B	A	B	A	A	B	A	B	A	A	A	A	B	A	A	A	A	A	A	B	B	B	B	A	B	A	B	A	A	B	A	A	B	B	B	B	B	B	A	B
649	LG4	Chr4_bin645	43.872	A	B	B	B	A	B	B	A	B	A	A	B	A	B	A	A	A	A	B	A	A	A	A	A	A	B	B	B	B	A	B	A	B	A	A	B	A	A	B	B	B	B	B	B	A	B
650	LG4	Chr4_bin646	44.596	A	B	B	B	A	B	B	A	B	A	A	B	A	B	A	A	A	A	B	A	A	A	A	A	A	B	B	B	B	A	B	A	B	A	A	B	A	A	B	B	B	B	B	B	A	B
651	LG4	Chr4_bin647	44.834	A	B	B	B	A	B	B	A	B	A	A	B	A	B	A	A	A	A	B	A	A	A	A	A	A	B	B	B	B	A	B	A	B	A	A	B	A	A	B	B	B	B	B	B	A	B
652	LG4	Chr4_bin648	45.072	A	B	B	B	A	B	B	A	B	A	A	B	A	B	A	A	A	A	B	A	A	A	A	A	A	B	B	B	B	A	B	A	B	B	A	B	A	A	B	B	B	B	B	B	A	B
653	LG4	Chr4_bin649	45.674	A	B	B	B	A	B	B	A	B	A	A	B	A	B	A	A	A	A	A	A	A	A	A	A	A	B	B	B	B	A	A	A	B	B	A	B	A	A	B	B	B	B	B	B	A	B
654	LG4	Chr4_bin650	45.912	A	B	B	B	A	B	B	A	B	A	A	B	A	B	A	A	A	A	A	A	A	A	A	A	A	B	B	B	B	A	A	A	B	B	A	B	A	A	B	B	B	B	B	B	A	B
655	LG4	Chr4_bin651	46.15	A	B	B	B	A	B	B	A	B	A	A	B	A	B	A	A	A	A	A	A	A	A	A	A	A	B	B	B	B	A	A	A	B	B	A	B	A	A	B	B	B	B	B	B	A	B
656	LG4	Chr4_bin652	46.63	A	B	B	B	A	B	B	A	B	A	A	B	A	B	A	A	A	A	A	A	A	A	A	A	A	B	B	B	B	A	A	A	B	B	A	B	A	A	B	B	B	B	B	B	A	B
657	LG4	Chr4_bin653	47.109	A	B	B	B	A	B	B	A	B	A	A	B	A	B	A	A	A	A	A	A	A	A	A	A	A	B	B	B	B	A	A	A	B	B	B	B	A	A	B	B	B	B	B	B	A	B
658	LG4	Chr4_bin654	47.347	A	B	B	B	A	B	B	A	B	A	A	B	A	B	A	A	A	A	A	A	A	A	A	A	A	B	B	B	B	A	A	A	B	B	B	B	A	A	B	B	B	B	B	B	A	B
659	LG4	Chr4_bin655	47.706	A	B	B	B	A	B	B	A	B	A	A	B	A	B	A	A	A	A	A	A	A	A	A	A	A	B	B	B	B	A	A	A	B	B	B	B	A	A	B	B	H	B	B	B	A	B
660	LG4	Chr4_bin656	48.185	A	B	B	B	A	B	B	A	B	A	A	B	A	B	A	A	A	A	A	A	A	A	A	A	A	B	B	B	B	A	A	A	B	B	B	B	A	A	B	B	H	B	B	B	A	B
661	LG4	Chr4_bin657	48.304	A	B	B	B	A	B	B	A	B	A	A	B	A	B	A	A	A	A	A	A	A	A	A	A	A	B	B	B	B	A	A	A	B	B	B	B	A	A	B	B	H	H	B	B	A	B
662	LG4	Chr4_bin658	48.423	A	B	B	B	A	B	B	A	B	A	A	B	A	B	A	A	A	A	A	A	A	A	A	A	A	B	B	B	B	A	A	A	B	B	B	B	A	A	B	B	H	H	B	B	A	B
663	LG4	Chr4_bin659	48.541	A	B	B	B	A	B	B	A	B	A	A	B	A	B	A	A	A	A	A	A	A	A	A	A	A	B	B	H	B	A	A	A	B	B	B	B	A	A	B	B	H	H	B	B	A	B
664	LG4	Chr4_bin660	48.66	A	B	B	B	A	B	B	A	B	A	A	B	A	B	A	A	A	A	A	A	A	A	A	A	A	B	B	H	B	A	A	A	B	B	B	B	A	A	B	B	H	H	H	B	A	B
665	LG4	Chr4_bin661	48.778	A	B	B	B	A	B	B	A	B	A	A	B	A	B	A	A	A	A	A	A	A	A	A	A	A	B	B	H	B	A	A	A	B	B	B	B	A	A	B	B	H	H	H	B	A	B
666	LG4	Chr4_bin662	49.016	A	B	B	B	A	B	B	A	B	A	A	B	A	B	A	A	A	A	A	A	A	A	A	A	A	B	B	H	B	A	A	A	B	B	B	B	A	A	B	B	H	H	H	B	A	B
667	LG4	Chr4_bin663	49.135	A	B	B	B	A	B	B	A	B	A	A	B	A	B	A	A	A	A	A	A	A	A	A	A	A	B	B	H	B	A	A	A	B	B	B	B	A	A	B	B	H	H	H	B	A	B
668	LG4	Chr4_bin664	49.373	A	B	B	B	A	B	B	A	B	A	A	B	A	B	A	A	A	A	A	A	A	A	A	A	A	B	B	H	B	A	A	A	B	B	B	B	A	A	B	B	H	H	H	B	A	B
669	LG4	Chr4_bin665	49.492	A	B	B	B	A	B	B	A	H	A	A	B	A	B	A	A	A	A	A	A	A	A	A	A	A	B	B	H	B	A	A	A	B	B	B	B	A	A	B	B	H	H	H	B	A	B
670	LG4	Chr4_bin666	49.61	A	B	B	B	A	B	B	A	H	A	A	B	A	B	A	A	A	A	A	A	A	A	A	A	A	B	B	H	B	A	A	A	B	B	B	B	A	A	B	B	H	H	H	B	A	B
671	LG4	Chr4_bin667	49.729	A	B	B	B	A	B	B	A	H	A	A	B	A	B	A	A	A	A	A	A	A	A	A	A	A	B	B	H	B	A	A	A	B	B	B	B	A	A	B	B	H	H	H	B	A	B
672	LG4	Chr4_bin668	49.848	A	B	B	B	A	B	B	A	H	A	A	B	A	B	A	A	A	A	A	A	A	A	A	A	A	B	B	H	B	A	A	A	B	B	B	B	A	A	B	B	H	H	H	B	A	B
673	LG4	Chr4_bin669	49.966	A	B	B	B	A	B	B	A	H	A	A	B	A	B	A	A	A	A	A	A	A	A	A	A	A	B	B	H	B	A	A	A	B	B	B	B	A	A	B	B	H	H	H	B	A	B
674	LG4	Chr4_bin670	50.085	A	B	B	B	A	B	B	A	H	A	A	B	A	B	A	A	A	A	A	A	A	A	A	A	A	B	B	H	B	A	A	A	B	B	B	B	A	A	B	B	H	H	H	B	A	B
675	LG4	Chr4_bin671	50.323	A	B	B	B	A	B	B	A	H	A	A	B	A	B	A	A	A	A	A	A	A	A	A	A	A	B	B	H	B	A	A	A	B	B	B	B	A	A	B	B	H	H	H	B	A	B
676	LG4	Chr4_bin672	50.442	A	B	B	B	A	B	B	A	H	A	A	B	A	B	A	A	A	A	A	A	A	A	A	A	A	B	B	H	B	A	A	A	B	B	B	B	A	A	B	B	H	H	H	B	A	B
677	LG4	Chr4_bin673	50.56	A	B	B	B	A	B	B	A	H	A	A	B	A	B	A	A	A	A	A	A	A	A	A	A	H	B	B	H	B	A	A	A	B	B	B	B	A	A	B	B	H	H	H	B	A	B
678	LG4	Chr4_bin674	50.679	A	B	B	B	A	B	B	A	H	A	A	B	A	B	A	A	A	A	A	A	A	A	A	A	H	B	B	H	B	A	A	A	B	B	B	B	A	A	B	B	H	H	H	B	A	B
679	LG4	Chr4_bin675	50.917	A	B	B	B	A	B	B	A	H	A	A	B	A	B	A	A	A	A	A	A	A	A	A	A	H	B	B	H	B	A	A	A	B	B	B	B	A	A	B	B	H	H	H	B	A	B
680	LG4	Chr4_bin676	51.156	A	B	B	B	A	B	B	A	H	A	A	B	A	B	A	A	A	A	A	A	A	A	A	A	H	B	B	H	B	A	A	A	B	B	B	B	A	A	B	B	H	H	H	B	A	B
681	LG4	Chr4_bin677	51.394	A	B	B	B	A	B	B	A	H	A	A	B	A	B	A	A	A	A	A	A	A	A	A	A	H	B	B	H	B	A	A	A	B	B	B	B	A	A	B	B	H	H	H	B	A	B
682	LG4	Chr4_bin678	51.632	A	B	B	B	A	B	B	A	H	A	A	B	A	B	A	A	A	A	A	A	A	A	A	A	H	B	B	H	B	A	A	A	B	B	B	B	A	A	B	B	H	H	H	B	A	B
683	LG4	Chr4_bin679	51.991	A	B	B	B	A	B	B	A	H	A	A	B	A	B	A	A	A	A	A	A	A	A	A	A	H	B	B	H	B	A	A	A	B	B	B	B	A	A	B	B	H	H	H	B	A	B
684	LG4	Chr4_bin680	52.229	A	B	B	B	A	B	B	A	H	A	A	B	A	B	A	A	A	A	A	A	A	A	A	A	H	B	B	H	B	A	A	A	B	B	B	B	A	A	A	B	H	H	H	B	A	B
685	LG4	Chr4_bin681	52.348	A	B	B	B	A	B	B	A	H	A	A	B	A	B	A	A	A	A	A	A	A	A	A	A	H	B	B	H	B	A	A	A	B	B	B	B	A	A	A	B	H	H	H	B	A	B
686	LG4	Chr4_bin682	52.586	A	B	B	B	A	B	B	A	H	A	A	B	A	B	A	A	A	A	A	A	A	A	A	A	H	B	B	H	B	A	A	A	B	B	B	B	A	A	A	B	H	H	H	B	A	B
687	LG4	Chr4_bin683	52.824	A	B	B	B	A	B	B	A	H	A	A	B	A	B	A	A	A	A	A	A	A	A	A	A	H	B	B	H	B	A	A	A	B	B	B	B	A	A	A	B	H	H	H	B	A	B
688	LG4	Chr4_bin684	53.305	A	B	B	B	A	B	B	A	H	A	A	B	A	B	A	A	A	A	A	A	A	A	A	A	H	B	B	H	B	A	A	A	B	B	B	B	A	A	B	B	H	H	H	B	A	B
689	LG4	Chr4_bin685	53.785	A	B	B	B	A	B	B	A	H	A	A	B	A	B	A	A	A	A	A	A	A	A	A	A	H	B	B	H	B	A	A	A	B	B	B	B	A	A	B	B	H	H	H	B	A	B
690	LG4	Chr4_bin686	53.904	A	B	B	B	A	B	B	A	H	A	A	B	A	B	A	A	A	A	A	A	A	A	A	A	H	B	B	H	B	A	A	A	B	B	B	B	A	A	B	B	H	H	H	B	A	B
691	LG4	Chr4_bin687	54.142	A	B	B	B	A	B	B	A	H	A	A	B	A	B	A	A	A	A	A	A	A	A	A	A	H	B	B	H	B	A	A	A	B	B	B	B	A	A	B	B	H	H	H	B	A	B
692	LG4	Chr4_bin688	54.261	A	B	B	B	A	B	B	A	H	A	A	B	A	B	A	A	A	A	A	A	A	A	A	A	H	B	B	H	B	A	A	A	B	B	B	B	A	A	B	B	H	H	H	B	A	B
693	LG4	Chr4_bin689	54.379	A	B	B	B	A	B	B	A	H	A	A	B	A	B	A	A	A	A	A	A	A	A	A	A	H	B	B	H	B	A	A	A	B	B	B	B	A	A	B	B	H	H	B	B	A	B
694	LG4	Chr4_bin690	54.618	A	B	B	B	A	B	B	A	H	A	A	B	A	B	A	A	A	A	A	A	A	A	A	A	H	B	B	H	B	A	A	A	B	B	B	B	A	A	B	B	H	H	B	B	A	B
695	LG4	Chr4_bin691	54.736	A	B	B	B	A	B	B	A	H	A	A	B	A	B	A	A	A	A	A	A	A	A	A	A	H	B	B	H	B	A	A	A	B	B	B	B	A	A	B	B	H	H	B	B	A	B
696	LG4	Chr4_bin692	54.974	A	B	B	B	A	B	B	A	H	A	A	B	A	B	A	A	A	A	A	A	A	A	A	A	H	B	B	H	B	A	A	A	B	B	B	B	A	A	B	B	B	H	B	B	A	B
697	LG4	Chr4_bin693	55.455	A	B	B	B	A	B	B	A	H	A	A	B	A	B	A	A	A	A	A	A	A	A	A	A	H	B	B	H	B	A	A	A	B	B	B	B	A	A	B	B	B	H	B	B	A	B
698	LG4	Chr4_bin694	55.573	A	B	B	B	A	B	B	A	H	A	A	B	A	B	A	A	A	A	A	A	A	A	A	A	H	B	B	H	B	A	A	A	B	B	B	B	A	A	B	B	B	B	B	B	A	B
699	LG4	Chr4_bin695	55.811	B	B	B	B	A	B	B	A	H	A	A	B	A	B	A	A	A	A	A	A	A	A	A	A	H	B	B	H	B	A	A	A	B	B	B	B	A	A	B	B	B	B	B	B	A	B
700	LG4	Chr4_bin696	56.049	B	B	B	B	A	B	B	A	H	A	A	B	A	B	A	A	A	A	A	A	A	A	A	A	H	B	B	H	B	A	A	A	B	B	B	B	A	A	B	B	B	B	B	B	A	B
701	LG4	Chr4_bin697	56.168	B	B	B	B	A	B	B	A	H	A	A	B	A	B	A	A	A	A	A	A	A	A	A	A	H	B	B	H	B	A	A	A	B	B	B	B	A	A	B	B	B	B	B	B	A	B
702	LG4	Chr4_bin699	56.287	B	B	B	B	A	B	B	A	H	A	A	B	A	B	A	A	A	A	A	A	A	A	A	A	H	B	B	H	B	A	A	A	B	B	B	B	A	A	B	B	B	H	B	B	A	B
703	LG4	Chr4_bin700	56.405	B	B	B	B	A	B	B	A	H	A	A	B	A	B	A	A	A	A	A	A	A	A	A	A	H	B	B	H	B	A	A	A	B	B	B	B	A	A	B	B	B	H	B	B	A	B
704	LG4	Chr4_bin701	56.524	B	B	B	B	A	B	B	A	H	A	A	B	A	B	A	A	A	A	A	A	A	A	A	A	H	B	B	H	B	A	A	A	B	B	B	B	A	A	B	B	B	H	B	B	A	B
705	LG4	Chr4_bin702	56.762	B	B	B	B	A	B	B	A	B	A	A	B	A	B	A	A	A	A	A	A	A	A	A	A	H	B	B	H	B	A	A	A	B	B	B	B	A	A	B	B	B	H	B	B	A	B
706	LG4	Chr4_bin703	56.881	B	B	B	B	A	B	B	A	B	A	A	B	A	B	A	A	A	A	A	A	A	A	A	A	H	B	B	H	B	A	A	A	B	B	B	B	A	A	B	B	B	H	B	B	A	B
707	LG4	Chr4_bin704	57.119	B	B	B	B	A	B	B	A	B	A	A	B	A	B	A	A	A	A	A	A	A	A	A	A	H	B	B	H	B	A	A	A	B	B	B	B	A	A	B	B	B	H	B	B	A	B
708	LG4	Chr4_bin705	57.357	B	B	B	B	A	B	B	A	B	A	A	B	A	B	A	A	A	A	A	A	A	A	A	A	H	B	B	H	B	A	A	A	B	B	B	B	A	A	B	B	B	H	B	B	B	B
709	LG4	Chr4_bin706	57.837	B	B	B	B	A	B	B	A	B	A	A	B	A	B	A	A	A	A	A	A	A	B	A	A	H	B	B	H	B	A	A	A	B	B	B	B	A	A	B	B	B	H	B	B	B	B
710	LG4	Chr4_bin707	58.075	B	B	B	B	A	B	B	A	B	A	A	B	A	B	A	A	A	A	A	A	A	B	A	A	H	B	B	H	B	A	A	B	B	B	B	B	A	A	B	B	B	H	B	B	B	B
711	LG4	Chr4_bin708	58.313	B	B	B	B	A	B	B	A	B	A	A	B	A	B	A	A	A	A	A	A	A	B	A	A	H	B	B	H	B	A	A	B	B	B	B	B	A	A	B	B	B	H	B	B	B	B
712	LG4	Chr4_bin709	58.793	B	B	B	B	A	B	B	A	B	A	A	B	A	B	A	A	A	A	A	A	A	B	A	A	H	B	B	H	B	A	A	B	B	B	B	B	A	A	B	B	B	H	B	B	B	B
713	LG4	Chr4_bin710	59.769	B	B	B	B	A	B	B	A	B	A	A	B	A	B	A	A	A	A	A	A	A	B	A	A	H	B	B	H	B	A	A	B	B	B	B	B	A	A	B	B	B	H	B	B	B	B
714	LG4	Chr4_bin711	60.007	B	B	B	B	A	B	B	A	B	A	A	B	A	B	A	A	A	A	A	A	A	B	A	A	H	B	B	H	B	A	A	B	B	B	B	B	A	A	B	B	B	H	B	B	B	B
715	LG4	Chr4_bin712	60.983	B	B	B	B	A	B	B	A	B	A	A	B	A	B	A	A	A	A	A	A	A	B	A	A	H	B	A	H	B	A	A	B	B	B	B	B	A	A	B	B	B	H	B	B	B	B
716	LG4	Chr4_bin713	61.463	B	B	B	B	A	B	B	A	B	A	A	B	A	B	A	A	A	A	A	A	A	B	A	A	H	B	A	H	B	A	B	B	B	B	B	A	A	A	B	B	B	H	B	B	B	B
717	LG4	Chr4_bin714	67.795	B	B	B	B	A	A	B	A	B	B	A	B	A	B	A	A	B	A	A	A	A	B	B	A	H	B	A	H	B	A	B	B	B	B	B	A	A	A	B	B	B	H	B	B	B	B
718	LG4	Chr4_bin715	71.972	B	B	B	B	A	A	A	B	B	B	A	B	A	B	A	A	B	B	A	A	B	B	B	A	H	B	A	H	B	A	B	B	B	B	B	A	A	A	B	B	B	H	B	B	B	B
719	LG4	Chr4_bin718	73.59	B	B	B	B	A	A	A	B	B	B	A	B	A	B	A	A	B	B	A	A	B	B	B	A	H	B	A	H	A	A	B	B	B	B	B	A	A	A	B	B	B	H	B	B	B	B
720	LG4	Chr4_bin717	73.828	B	B	B	B	A	A	A	B	B	B	A	B	A	B	A	A	B	B	A	A	B	B	B	A	H	B	A	H	A	A	B	B	B	B	B	A	A	A	B	B	B	H	B	B	B	B
721	LG4	Chr4_bin716	74.187	B	B	B	B	A	A	A	B	B	B	A	B	A	B	A	A	B	B	A	A	B	B	B	A	H	B	A	H	A	A	B	B	B	B	B	A	A	A	B	B	B	H	B	B	B	B
722	LG4	Chr4_bin719	77.758	B	B	B	B	A	A	A	B	B	A	A	B	A	B	A	A	A	B	A	A	B	B	B	A	H	B	A	H	A	A	B	B	B	B	B	A	A	A	B	B	B	H	B	B	B	B
723	LG4	Chr4_bin720	78.484	B	B	B	B	A	A	A	B	B	A	A	B	A	B	A	A	A	B	A	A	B	B	B	A	H	B	A	H	A	A	B	B	B	B	B	A	A	A	B	B	B	H	B	B	B	B
724	LG4	Chr4_bin721	79.21	B	B	B	B	A	A	A	B	B	A	A	B	A	B	A	A	A	B	A	A	B	B	B	A	H	B	A	H	A	A	B	B	B	B	B	A	A	A	B	B	B	H	B	B	B	B
725	LG4	Chr4_bin722	79.936	B	B	B	B	A	A	A	B	B	A	A	B	A	B	A	A	A	B	A	A	B	B	A	A	H	B	A	H	A	A	B	B	B	B	B	A	A	A	B	B	B	H	B	B	B	B
726	LG4	Chr4_bin723	80.416	B	B	B	B	A	A	A	B	B	A	A	B	A	B	B	A	A	B	A	A	B	B	A	A	H	B	A	H	A	A	B	B	B	B	B	A	A	A	B	B	B	H	B	B	B	B
727	LG4	Chr4_bin724	81.266	B	B	B	B	A	A	A	B	B	A	A	B	A	B	B	A	A	B	A	A	B	B	A	A	H	B	A	H	A	A	B	B	B	B	B	A	A	A	B	B	B	H	B	B	B	B
728	LG4	Chr4_bin725	81.504	B	B	B	B	A	A	A	B	B	A	A	B	A	B	B	A	A	B	A	A	B	B	A	A	H	B	A	H	A	A	B	B	B	B	B	A	A	A	B	B	B	H	B	B	B	B
729	LG4	Chr4_bin726	81.743	B	B	B	B	A	A	A	B	B	A	A	B	A	B	B	A	A	B	A	A	B	B	A	A	H	B	A	H	A	A	B	B	B	B	B	A	A	A	B	B	B	H	B	B	B	B
730	LG4	Chr4_bin727	82.468	B	B	B	B	A	A	A	B	B	A	A	B	A	B	B	A	A	B	A	A	B	B	A	A	H	B	A	H	A	B	B	B	B	B	B	A	A	A	B	B	B	H	B	B	B	B
731	LG4	Chr4_bin728	82.948	B	B	B	B	A	A	A	B	B	A	A	B	A	B	B	A	A	B	A	A	B	B	A	A	H	B	A	H	A	B	B	B	B	B	B	A	A	A	B	B	B	H	B	B	B	B
732	LG4	Chr4_bin729	83.429	B	B	B	B	A	A	A	B	B	A	A	B	A	B	B	A	A	B	A	A	B	B	A	A	H	B	A	H	A	B	B	B	B	B	B	A	A	A	B	B	B	H	B	B	B	B
733	LG4	Chr4_bin730	83.667	B	B	B	B	A	A	A	B	B	A	A	B	A	B	B	A	A	B	A	A	B	B	A	A	H	B	A	H	A	B	B	B	B	B	B	A	A	A	B	B	B	H	B	B	B	B
734	LG4	Chr4_bin732	84.147	B	B	B	B	A	A	A	B	B	A	A	B	A	B	B	A	A	B	A	A	B	B	A	A	H	B	A	H	A	B	B	B	B	B	B	A	A	A	B	B	B	H	B	B	B	B
735	LG4	Chr4_bin731	84.385	B	B	B	B	A	A	A	B	B	A	A	B	A	B	B	A	A	B	A	A	B	B	A	A	H	B	A	H	A	B	B	B	B	B	B	A	A	A	B	B	B	H	B	B	B	B
736	LG4	Chr4_bin733	85.36	B	B	B	B	A	A	A	B	B	A	A	B	A	B	B	A	A	B	A	A	A	B	A	A	H	B	A	H	A	B	B	B	B	B	B	A	A	A	B	B	B	H	B	B	B	B
737	LG4	Chr4_bin734	85.479	B	B	B	B	A	A	A	B	B	A	A	B	A	B	B	A	A	B	A	A	A	B	A	A	H	B	A	H	A	B	B	B	B	B	B	A	A	A	B	B	B	H	B	B	B	B
738	LG4	Chr4_bin735	85.717	B	B	B	B	A	A	A	B	B	A	A	B	A	B	B	A	A	B	A	A	A	B	A	A	H	B	A	H	A	B	B	B	B	B	B	A	A	A	B	B	B	H	B	B	B	B
739	LG4	Chr4_bin737	87.731	B	B	B	B	A	A	A	B	B	A	B	B	B	B	B	A	A	B	A	A	A	B	A	A	H	B	A	H	A	B	B	B	B	B	B	A	A	A	B	B	B	H	B	B	B	B
740	LG4	Chr4_bin736	87.969	B	B	B	B	A	A	A	B	B	A	B	B	B	B	B	A	A	B	A	A	A	B	A	A	H	B	A	H	A	B	B	B	B	B	B	A	A	A	B	B	B	H	B	B	B	B
741	LG4	Chr4_bin738	88.944	B	B	B	B	A	A	B	B	B	A	B	B	B	B	B	A	A	B	A	A	A	B	A	A	H	B	A	H	A	B	B	B	B	B	B	A	A	A	B	B	B	H	B	B	B	B
742	LG4	Chr4_bin739	91.504	B	B	B	B	A	A	B	B	B	A	B	B	B	B	B	A	A	A	A	A	A	B	A	A	H	B	A	H	A	B	B	B	B	B	B	A	A	A	B	B	B	H	B	B	B	B
743	LG4	Chr4_bin740	91.742	B	B	B	B	A	A	B	B	B	A	B	B	B	B	B	A	A	A	A	A	A	B	A	A	H	B	A	H	A	B	B	B	B	B	B	A	A	A	B	B	B	H	B	B	B	B
744	LG4	Chr4_bin741	91.98	B	B	B	B	A	A	B	B	B	A	B	B	B	B	B	A	A	A	A	A	A	B	A	A	H	B	A	H	A	B	B	B	B	B	B	A	A	A	B	B	B	H	B	B	B	B
745	LG4	Chr4_bin742	93.208	B	B	B	B	A	A	B	B	B	A	B	B	B	B	B	A	A	A	A	A	A	B	A	A	H	B	A	H	A	B	B	B	B	B	B	A	A	A	B	B	B	H	B	B	B	B
746	LG4	Chr4_bin743	95.49	B	B	B	B	A	A	B	B	B	A	B	B	B	B	B	A	A	A	B	A	A	B	A	A	H	B	A	H	A	B	B	B	A	B	B	A	A	A	B	B	B	H	B	B	B	B
747	LG4	Chr4_bin744	97.633	B	B	B	B	A	A	B	B	B	A	B	B	B	B	B	A	A	A	B	A	A	B	A	A	H	B	A	H	A	B	B	B	A	B	B	A	B	A	B	B	B	B	B	B	B	B
748	LG4	Chr4_bin745	99.505	B	B	B	B	A	A	B	B	B	A	B	B	B	B	B	A	A	A	B	A	A	B	A	A	B	B	B	H	A	B	B	B	B	B	B	A	B	A	B	B	B	B	B	B	B	B
749	LG4	Chr4_bin746	101.776	B	A	B	B	A	A	B	B	A	A	B	B	B	A	A	A	A	A	B	A	A	B	A	A	B	B	B	H	A	B	B	B	B	B	B	A	B	A	B	B	B	B	B	B	B	B
750	LG4	Chr4_bin747	103.257	B	A	B	B	A	A	B	B	A	A	B	B	B	A	A	A	A	A	B	A	A	B	A	A	B	B	A	H	A	B	B	B	B	B	B	A	B	A	B	B	B	B	B	B	B	B
751	LG4	Chr4_bin748	104.23	B	A	B	B	A	A	B	B	A	A	B	B	B	A	A	A	A	A	B	A	A	B	B	A	B	B	A	H	A	B	B	B	B	B	B	A	B	A	B	B	B	B	B	B	B	B
752	LG4	Chr4_bin749	106.502	B	A	B	B	A	A	B	B	A	B	B	A	B	A	A	A	A	A	B	A	A	B	B	A	B	B	A	H	A	B	B	B	B	B	B	A	B	A	B	A	B	B	B	B	B	B
753	LG4	Chr4_bin750	106.74	B	A	B	B	A	A	B	B	A	B	B	A	B	A	A	A	A	A	B	A	A	B	B	A	B	B	A	H	A	B	B	B	B	B	B	A	B	A	B	A	B	B	B	B	B	B
754	LG4	Chr4_bin751	107.219	B	A	B	B	A	A	B	B	A	B	B	A	B	A	A	A	A	A	B	A	A	B	B	A	B	B	A	H	A	B	B	B	B	B	B	A	B	A	B	A	B	B	B	B	B	B
755	LG4	Chr4_bin752	107.943	B	A	B	B	A	A	B	B	A	B	B	A	B	A	A	A	A	A	B	A	A	B	B	A	B	B	A	H	A	B	B	B	B	B	B	A	B	A	B	A	A	B	B	B	B	B
756	LG4	Chr4_bin753	108.423	B	A	B	B	A	A	B	B	A	B	B	A	B	A	A	A	A	A	B	A	A	B	B	A	B	B	A	H	A	B	B	B	B	B	B	A	B	A	B	A	A	B	B	B	B	B
757	LG4	Chr4_bin754	108.661	B	A	B	B	A	A	B	B	A	B	B	A	B	A	A	A	A	A	B	A	A	B	B	A	B	B	A	H	A	B	B	B	B	B	B	A	B	A	B	A	A	B	B	B	B	B
758	LG4	Chr4_bin755	108.899	B	A	B	B	A	A	B	B	A	B	B	A	B	A	A	A	A	A	B	A	A	B	B	A	B	B	A	H	A	B	B	B	B	B	B	A	B	A	B	A	A	B	B	B	B	B
759	LG4	Chr4_bin756	109.872	B	A	B	B	A	A	B	B	A	B	B	A	B	A	A	A	A	A	B	A	A	B	B	A	B	B	A	H	A	B	B	B	B	B	B	A	B	A	B	A	A	B	B	B	A	B
760	LG4	Chr4_bin757	110.97	B	A	B	B	B	A	B	B	A	B	B	A	B	A	A	A	A	A	B	A	A	B	B	A	B	B	A	A	A	B	B	B	B	B	B	A	B	A	B	A	A	B	B	B	A	B
761	LG4	Chr4_bin758	111.208	B	A	B	B	B	A	B	B	A	B	B	A	B	A	A	A	A	A	B	A	A	B	B	A	B	B	A	A	A	B	B	B	B	B	B	A	B	A	B	A	A	B	B	B	A	B
762	LG5	Chr5_bin759	0	B	B	B	B	A	A	A	B	B	B	A	A	A	A	B	B	A	B	B	A	A	B	B	B	B	B	A	A	B	B	A	A	B	B	A	B	A	B	A	B	A	A	B	B	B	B
763	LG5	Chr5_bin760	0.238	B	A	B	B	A	A	A	B	B	B	A	A	A	A	B	B	A	B	B	A	A	B	B	B	B	B	A	A	B	B	A	A	B	B	A	B	A	B	A	B	A	A	B	B	B	B
764	LG5	Chr5_bin761	0.476	B	A	B	B	A	A	A	A	B	B	A	A	A	A	B	B	A	B	B	A	A	B	B	B	B	B	A	A	B	B	A	A	B	B	A	B	A	B	A	B	A	A	B	B	B	B
765	LG5	Chr5_bin762	0.714	B	A	B	B	A	A	A	A	B	B	A	A	A	A	B	B	A	B	B	A	A	B	B	B	B	B	A	A	B	B	A	A	B	B	A	B	A	B	A	B	A	A	B	B	B	B
766	LG5	Chr5_bin763	0.833	B	A	B	B	A	A	A	A	B	B	A	A	A	A	B	B	A	B	B	A	A	B	B	B	B	B	A	A	B	B	A	A	B	B	A	B	A	B	A	B	A	A	B	B	B	B
767	LG5	Chr5_bin764	1.071	B	A	B	B	A	A	A	A	B	B	A	A	A	A	B	B	A	B	B	A	A	B	B	B	B	B	A	A	B	B	A	A	B	B	A	B	A	B	A	B	A	A	B	B	B	B
768	LG5	Chr5_bin765	1.55	B	A	B	B	A	A	A	A	B	B	A	A	A	A	B	B	A	B	B	A	A	B	B	B	B	B	A	A	B	B	A	A	B	B	A	B	A	B	A	B	A	A	B	B	B	B
769	LG5	Chr5_bin766	1.788	B	A	B	B	A	A	A	A	B	B	A	A	A	A	B	B	A	B	B	A	A	B	B	B	B	B	A	A	B	B	A	A	B	B	A	B	A	B	A	B	A	A	B	B	B	B
770	LG5	Chr5_bin767	1.907	B	A	B	B	A	A	A	A	B	B	A	A	A	A	B	B	A	B	B	A	A	B	B	B	B	B	A	A	B	B	A	A	B	B	A	B	A	B	A	B	A	A	B	B	B	B
771	LG5	Chr5_bin768	2.145	B	A	B	B	A	A	A	A	B	B	A	A	A	A	B	B	A	B	B	A	A	B	B	B	B	B	A	A	B	B	A	A	B	B	A	B	A	B	A	B	A	A	B	B	B	B
772	LG5	Chr5_bin769	2.624	B	A	B	B	A	A	A	A	B	B	A	A	A	A	B	B	A	B	B	A	A	B	B	B	B	B	A	A	B	B	A	A	B	B	A	B	A	B	A	B	A	A	B	B	B	B
773	LG5	Chr5_bin770	2.862	B	A	B	B	A	A	A	A	B	B	A	A	A	A	B	B	A	B	B	A	A	B	B	B	B	B	A	A	B	B	A	A	B	B	A	B	A	B	A	B	A	A	B	B	B	B
774	LG5	Chr5_bin771	3.1	B	A	B	B	A	A	A	A	B	B	A	A	A	A	B	B	A	B	B	A	A	B	B	B	B	B	A	A	A	B	A	A	B	B	A	B	A	B	A	B	A	A	B	B	B	B
775	LG5	Chr5_bin772	3.338	B	A	B	B	A	A	A	A	B	B	A	A	A	A	B	B	A	B	B	A	A	B	B	B	B	B	A	A	A	B	A	A	B	B	A	B	A	B	A	B	A	A	B	B	B	B
776	LG5	Chr5_bin773	3.576	B	A	B	B	A	A	A	A	B	B	A	A	A	A	B	B	A	B	B	A	A	B	B	B	B	B	A	A	A	B	A	A	B	B	A	B	A	B	A	B	A	A	B	B	B	B
777	LG5	Chr5_bin774	4.055	B	A	B	B	A	A	A	A	B	B	A	A	A	A	B	B	A	B	B	B	A	B	B	B	B	B	A	A	A	B	A	A	B	B	A	B	A	B	A	B	A	A	B	B	B	B
778	LG5	Chr5_bin775	4.293	B	A	B	B	A	A	A	A	B	B	A	A	A	A	B	B	A	B	B	B	A	B	B	B	B	B	A	A	A	B	A	A	B	B	A	B	A	B	A	B	A	A	B	B	B	B
779	LG5	Chr5_bin776	4.531	B	A	B	B	A	A	A	A	B	B	A	A	A	A	B	B	A	B	B	B	A	B	B	B	B	B	A	A	A	B	A	A	B	B	A	B	A	B	A	B	A	A	B	B	B	B
780	LG5	Chr5_bin777	4.769	B	A	B	B	A	A	A	A	B	B	A	A	A	A	B	B	A	B	B	B	A	B	B	B	B	B	A	A	A	B	A	A	B	B	A	B	A	B	A	B	A	A	B	B	B	B
781	LG5	Chr5_bin778	4.888	B	A	B	B	A	A	A	A	B	B	A	A	A	A	B	B	A	B	B	B	A	B	B	B	B	B	A	A	A	B	A	A	B	B	A	B	A	B	A	B	A	A	B	B	B	B
782	LG5	Chr5_bin779	5.367	B	A	B	B	A	A	A	A	B	B	A	B	A	A	B	B	A	B	B	B	A	B	B	B	B	B	A	A	A	B	A	A	B	B	A	B	A	B	A	B	B	A	B	B	B	B
783	LG5	Chr5_bin780	6.091	B	A	B	B	A	A	A	A	B	B	A	B	A	A	B	B	A	B	B	B	B	B	B	B	B	B	A	A	A	B	A	A	B	B	A	B	A	B	A	B	B	A	B	B	B	B
784	LG5	Chr5_bin781	6.329	B	A	B	B	A	A	A	A	B	B	A	B	A	A	B	B	A	B	B	B	B	B	B	B	B	B	A	A	A	B	A	A	B	B	A	B	A	B	A	B	B	A	B	B	B	B
785	LG5	Chr5_bin782	6.567	B	A	B	B	A	A	A	A	B	B	A	B	A	A	B	B	A	B	B	B	B	B	B	B	B	B	A	A	A	B	A	A	B	A	A	B	A	B	A	B	B	A	B	B	B	B
786	LG5	Chr5_bin783	6.805	B	A	B	B	A	A	A	A	B	B	A	B	A	A	B	B	A	B	B	B	B	B	B	B	B	B	A	A	A	B	A	A	A	A	A	B	A	B	A	B	B	A	B	B	B	B
787	LG5	Chr5_bin784	7.043	B	A	B	B	A	A	A	A	B	B	A	B	A	A	B	B	A	B	B	B	B	B	B	B	B	B	A	A	A	B	A	A	A	A	A	B	A	B	A	B	B	A	B	B	B	B
788	LG5	Chr5_bin785	7.281	B	A	B	B	A	A	A	A	B	B	A	B	A	A	B	B	A	B	B	B	B	B	B	B	B	B	A	A	A	B	A	A	A	A	A	B	A	B	A	B	B	A	B	B	B	B
789	LG5	Chr5_bin786	7.519	B	A	B	B	A	A	A	A	B	B	A	B	A	A	B	B	A	B	B	B	B	B	B	B	B	B	A	A	A	B	A	A	A	A	A	B	A	B	A	B	B	A	B	B	B	B
790	LG5	Chr5_bin787	7.757	B	A	B	B	A	A	A	A	B	B	A	B	A	A	B	B	A	B	B	B	B	B	B	B	B	B	A	A	A	B	A	A	A	A	A	B	A	B	A	B	B	A	B	B	B	B
791	LG5	Chr5_bin788	7.995	B	A	B	B	A	A	A	A	B	B	A	B	A	A	B	B	A	A	B	B	B	B	B	B	B	B	A	A	A	B	A	A	A	A	A	B	A	B	A	B	B	A	B	B	B	B
792	LG5	Chr5_bin789	8.233	B	A	B	B	A	A	A	A	B	B	A	B	A	A	B	B	A	A	B	B	B	B	B	B	B	B	A	A	A	B	A	A	A	A	A	B	A	B	A	B	B	A	B	B	B	B
793	LG5	Chr5_bin790	8.471	B	A	B	B	A	A	A	A	B	B	A	B	A	A	B	B	A	A	B	B	B	B	B	B	B	B	A	A	A	B	A	A	A	A	A	B	A	B	A	B	B	A	B	B	B	B
794	LG5	Chr5_bin791	8.709	B	A	B	B	A	A	A	A	B	B	A	B	A	A	B	B	A	A	B	B	B	B	B	B	B	B	A	A	A	B	A	A	A	A	A	B	A	B	A	B	B	A	B	B	B	B
795	LG5	Chr5_bin792	8.947	B	A	B	B	A	A	A	A	B	B	A	B	A	A	B	B	A	A	B	B	B	B	B	B	B	B	A	A	A	B	A	A	A	A	A	B	A	B	A	B	B	A	B	B	B	B
796	LG5	Chr5_bin793	9.185	B	A	B	B	A	A	A	A	B	B	A	B	A	A	B	A	A	A	B	B	B	B	B	B	B	B	A	A	A	B	A	A	A	A	A	B	A	B	A	B	B	A	B	B	B	B
797	LG5	Chr5_bin794	9.423	B	A	B	B	A	A	A	A	B	B	A	B	A	A	B	A	A	A	B	B	B	B	B	B	B	B	A	A	A	B	A	A	A	A	A	B	A	B	A	B	B	A	B	B	B	B
798	LG5	Chr5_bin795	9.661	B	A	B	B	A	A	A	A	B	B	A	B	A	A	B	A	A	A	B	B	B	B	B	B	B	B	A	A	A	B	A	A	A	A	A	B	A	B	A	B	B	A	B	B	B	B
799	LG5	Chr5_bin796	10.141	B	A	B	B	A	A	A	A	B	B	A	B	A	A	B	A	A	A	B	B	B	B	B	B	B	B	A	A	A	B	A	A	A	A	A	B	A	B	A	B	B	A	B	B	B	B
800	LG5	Chr5_bin797	10.379	B	A	B	B	A	A	A	A	B	B	A	B	A	A	B	A	A	A	B	B	B	B	B	B	B	B	A	A	A	B	A	A	A	A	A	B	A	B	A	B	B	A	B	B	B	B
801	LG5	Chr5_bin798	10.617	B	A	B	B	A	A	A	A	B	B	A	B	A	A	B	A	A	A	B	B	B	B	B	B	B	B	A	A	A	B	A	A	A	A	A	B	A	B	A	B	B	A	B	B	B	B
802	LG5	Chr5_bin799	11.096	B	A	B	B	A	A	A	A	B	B	A	B	A	A	B	A	A	A	B	B	B	B	B	B	B	B	A	A	A	B	A	A	A	A	A	B	A	B	A	B	B	A	B	B	B	B
803	LG5	Chr5_bin800	11.334	B	A	B	B	A	A	A	A	B	B	A	B	A	A	B	A	A	A	B	B	B	B	B	B	B	B	A	A	A	B	A	A	A	A	A	A	A	B	A	B	B	A	B	B	B	B
804	LG5	Chr5_bin801	11.572	B	A	B	B	A	A	A	A	B	B	A	B	A	A	B	A	A	A	B	B	B	B	B	B	B	B	A	A	A	B	A	A	A	A	A	A	A	B	A	B	B	A	B	B	B	B
805	LG5	Chr5_bin802	11.81	B	A	B	B	A	A	A	A	B	B	A	B	A	A	B	A	A	A	B	B	B	B	B	B	B	B	A	A	A	B	A	A	A	A	A	A	A	B	A	B	B	A	B	B	B	B
806	LG5	Chr5_bin803	12.048	B	A	B	B	A	A	A	A	B	B	A	B	A	A	B	A	A	A	B	B	B	B	B	B	B	B	A	A	A	B	A	A	A	A	A	A	A	B	A	B	B	A	B	B	B	B
807	LG5	Chr5_bin804	12.286	B	A	B	B	A	A	A	A	B	B	A	B	A	A	B	A	A	A	B	B	B	B	B	B	B	B	A	A	A	B	A	A	A	A	A	A	A	B	A	B	B	A	B	B	B	B
808	LG5	Chr5_bin805	12.524	B	A	B	B	A	A	A	A	B	B	A	B	A	A	B	A	A	A	B	B	B	B	B	B	B	B	A	A	A	B	A	A	A	A	A	A	A	B	A	B	B	A	B	B	A	B
809	LG5	Chr5_bin806	12.762	B	A	B	B	A	A	A	A	B	B	A	B	A	A	B	A	A	A	B	B	B	B	B	B	B	B	A	A	A	B	A	A	A	A	A	A	A	B	A	B	B	A	B	B	A	B
810	LG5	Chr5_bin807	13	B	A	B	B	A	A	A	A	B	B	A	B	A	A	B	A	A	A	B	B	B	B	B	B	B	B	A	A	A	B	A	A	A	A	B	A	A	B	A	B	B	A	B	B	A	B
811	LG5	Chr5_bin808	13.238	B	A	B	B	A	A	A	A	B	B	A	B	A	A	B	A	A	A	B	B	B	B	B	B	B	B	A	A	A	B	A	A	A	A	B	A	A	B	A	B	B	A	B	B	A	B
812	LG5	Chr5_bin809	13.476	B	A	B	B	A	A	A	A	B	B	A	B	A	A	B	A	A	A	B	B	B	B	B	B	B	B	A	A	A	B	A	A	A	A	B	A	A	B	A	B	B	A	B	B	A	B
813	LG5	Chr5_bin810	13.714	B	A	B	B	A	A	A	A	B	B	A	B	A	A	B	A	A	A	B	B	B	B	B	B	B	B	A	A	A	B	A	A	A	A	B	A	A	B	A	B	B	A	B	B	A	B
814	LG5	Chr5_bin811	13.952	B	A	B	B	A	A	A	A	B	B	A	B	A	A	B	A	A	A	B	B	B	B	B	B	B	B	A	A	A	B	A	A	A	A	B	A	A	B	A	B	B	A	B	B	A	B
815	LG5	Chr5_bin812	14.19	B	A	B	B	A	A	A	A	B	B	A	B	A	A	B	A	A	A	B	B	B	B	B	B	B	B	A	A	A	B	A	A	A	A	B	B	A	B	A	B	B	A	B	B	A	B
816	LG5	Chr5_bin813	14.308	B	A	B	B	A	A	A	A	B	B	A	B	A	A	B	A	A	A	B	B	B	B	B	B	B	B	A	A	A	B	A	A	A	A	B	B	A	B	A	B	B	A	B	B	A	B
817	LG5	Chr5_bin814	14.427	B	A	B	B	A	A	A	A	B	B	A	B	A	A	B	A	A	A	B	B	B	B	B	B	B	B	A	A	A	B	A	A	A	A	B	B	A	B	A	B	B	A	B	B	A	B
818	LG5	Chr5_bin815	14.546	B	A	B	B	A	A	A	A	B	B	A	B	A	A	B	A	A	A	B	B	B	B	B	B	B	B	A	A	A	B	A	A	A	A	B	B	A	B	A	B	B	A	B	B	A	B
819	LG5	Chr5_bin816	14.784	B	A	B	B	A	A	A	A	B	B	A	B	A	A	B	A	A	A	B	B	B	B	B	B	B	B	A	A	A	B	A	A	A	A	B	B	A	B	A	B	B	A	B	B	A	B
820	LG5	Chr5_bin817	15.022	B	A	B	B	A	A	A	A	B	B	A	B	A	A	B	A	A	A	B	B	B	B	B	B	B	B	A	A	A	B	A	A	A	A	B	B	A	B	A	B	B	A	B	B	A	B
821	LG5	Chr5_bin818	15.14	B	A	B	B	A	A	A	A	B	B	A	B	A	A	B	A	A	A	B	B	B	B	B	B	B	B	A	A	A	B	A	A	A	A	B	B	A	B	A	B	B	A	B	B	A	B
822	LG5	Chr5_bin819	15.378	B	A	B	B	A	A	A	A	B	B	A	B	A	A	B	A	A	A	B	B	B	B	B	B	B	B	A	A	A	B	A	A	A	A	B	B	A	B	A	B	B	A	B	B	A	B
823	LG5	Chr5_bin820	15.616	B	A	B	B	A	A	A	A	B	B	A	B	A	A	B	A	A	A	B	B	B	B	B	B	B	B	A	A	A	B	A	A	A	A	B	B	A	B	A	B	B	A	B	B	A	B
824	LG5	Chr5_bin821	16.096	B	A	B	B	A	A	A	A	B	B	A	B	A	A	B	A	A	A	B	B	B	B	B	B	B	B	A	A	A	B	A	A	A	A	B	B	A	B	A	B	B	A	B	B	A	B
825	LG5	Chr5_bin822	16.334	B	A	B	B	A	A	A	A	B	B	A	B	A	A	B	A	A	A	B	B	B	B	B	B	B	B	A	A	A	B	A	A	A	A	B	B	A	B	A	B	B	A	B	B	A	B
826	LG5	Chr5_bin823	16.572	B	A	B	B	A	A	A	A	B	B	A	B	A	A	B	A	A	A	B	B	B	B	B	B	B	B	A	A	A	B	A	A	A	A	B	B	A	B	A	B	B	A	B	B	A	B
827	LG5	Chr5_bin824	16.81	B	A	B	B	A	A	A	A	B	B	A	B	A	A	B	A	A	A	B	B	B	B	B	B	B	B	A	A	A	B	A	A	A	A	B	B	A	B	A	B	B	A	B	B	A	B
828	LG5	Chr5_bin825	17.048	B	A	B	B	B	A	A	A	B	B	A	B	A	A	B	A	A	A	B	B	B	B	B	B	B	B	A	A	A	B	A	A	A	A	B	B	A	B	A	B	B	A	B	B	A	B
829	LG5	Chr5_bin826	17.286	B	A	B	B	B	A	A	A	B	B	A	B	A	A	B	A	A	A	B	B	B	B	B	B	B	B	A	A	A	B	A	A	A	A	B	B	A	B	A	B	B	A	A	B	A	B
830	LG5	Chr5_bin827	17.524	B	A	B	B	B	A	A	A	B	B	A	B	A	A	B	A	A	A	B	B	B	B	B	B	B	B	A	A	A	B	A	A	A	A	B	B	A	B	A	B	B	A	A	B	A	B
831	LG5	Chr5_bin828	18.248	B	A	B	B	B	A	A	A	B	B	A	B	A	A	B	A	A	A	B	B	B	B	B	A	B	B	A	A	A	B	A	A	A	A	B	B	B	B	A	B	B	A	A	A	A	B
832	LG5	Chr5_bin829	18.486	B	A	B	B	B	A	A	A	B	B	A	B	A	A	B	A	A	A	B	B	B	B	B	A	B	B	A	A	A	B	A	A	A	A	B	B	B	B	A	B	B	A	A	A	A	B
833	LG5	Chr5_bin830	18.966	B	B	B	B	B	A	A	A	B	B	A	B	A	A	B	A	A	A	B	B	B	B	B	A	B	B	A	A	A	B	A	A	A	A	B	B	B	B	A	B	B	A	A	A	A	A
834	LG5	Chr5_bin831	19.445	B	B	B	B	B	A	A	A	B	B	A	B	A	A	B	A	A	A	B	B	B	B	B	A	B	B	A	A	A	B	A	A	A	A	B	B	B	B	A	B	B	A	A	A	A	A
835	LG5	Chr5_bin832	19.683	B	B	B	B	B	A	A	A	B	B	A	B	A	A	B	A	A	A	B	B	B	B	B	A	B	B	A	B	A	B	A	A	A	A	B	B	B	B	A	B	B	A	A	A	A	A
836	LG5	Chr5_bin833	19.921	B	B	B	B	B	A	A	A	B	B	A	B	A	A	B	A	A	A	B	B	B	B	B	A	B	B	A	B	A	B	A	A	A	A	B	B	B	B	A	B	B	A	A	A	A	A
837	LG5	Chr5_bin834	20.28	B	B	B	B	B	A	A	A	B	B	A	B	A	A	B	A	A	A	B	B	B	B	B	A	B	B	A	B	A	B	A	A	A	A	B	B	B	B	A	B	B	A	A	A	A	A
838	LG5	Chr5_bin835	20.518	B	B	B	B	B	A	A	A	B	B	A	B	A	A	B	A	A	A	B	B	B	B	B	A	B	B	A	B	A	B	A	A	A	A	B	B	B	B	A	B	B	A	A	A	B	A
839	LG5	Chr5_bin836	20.756	B	B	B	B	B	A	A	A	B	B	A	B	A	A	B	A	A	A	B	B	B	B	B	A	B	B	A	B	A	B	A	A	A	A	B	B	B	B	A	B	B	A	A	A	B	A
840	LG5	Chr5_bin837	20.994	B	B	B	B	B	A	A	A	B	B	A	B	A	A	B	A	A	A	B	B	B	B	B	A	B	B	A	B	A	B	A	A	A	A	B	B	B	B	A	B	B	A	A	A	B	A
841	LG5	Chr5_bin838	21.112	B	B	B	H	B	A	A	A	B	B	A	B	A	A	B	A	A	A	B	B	B	B	B	A	B	B	A	B	A	B	A	A	A	A	B	B	B	B	A	B	B	A	A	A	B	A
842	LG5	Chr5_bin839	21.35	B	B	B	H	B	A	A	A	B	B	A	B	A	A	B	A	A	A	B	B	B	B	B	A	B	B	A	B	A	B	A	A	A	A	B	B	B	B	A	B	B	A	A	A	B	A
843	LG5	Chr5_bin840	21.588	B	B	B	H	B	A	A	A	B	B	A	B	A	A	B	A	A	A	B	B	B	B	B	A	B	B	A	B	A	B	A	A	A	A	B	B	B	B	A	B	B	A	A	A	B	A
844	LG5	Chr5_bin841	22.19	B	B	B	H	B	A	A	A	B	B	A	B	A	A	B	A	A	A	B	B	B	B	A	A	B	B	A	B	A	B	A	A	A	A	B	B	B	B	A	B	A	A	A	A	B	A
845	LG5	Chr5_bin842	22.428	B	B	B	H	B	A	A	A	B	B	A	B	A	A	B	A	A	B	B	B	B	B	A	A	B	B	A	B	A	B	A	A	A	A	B	B	B	B	A	B	A	A	A	A	B	A
846	LG5	Chr5_bin843	22.666	B	B	B	H	B	A	A	A	B	B	A	B	A	A	B	A	A	B	B	B	B	B	A	A	B	B	A	B	A	B	A	A	A	A	B	B	B	B	A	B	A	A	A	A	B	A
847	LG5	Chr5_bin844	22.784	B	B	B	H	B	A	A	A	B	B	A	B	A	A	B	A	A	B	B	B	B	B	A	A	B	B	A	B	A	B	A	A	A	A	B	B	B	B	A	B	A	A	A	A	B	A
848	LG5	Chr5_bin845	23.022	B	B	B	H	B	A	A	A	B	B	A	B	A	A	B	A	A	B	B	B	B	B	A	A	B	B	A	B	A	B	A	A	A	A	B	B	B	B	A	B	A	A	A	A	B	A
849	LG5	Chr5_bin846	23.26	B	B	B	H	B	A	A	A	B	B	A	B	A	A	B	A	A	B	B	B	B	B	A	A	B	B	A	B	A	B	A	A	A	A	B	B	B	B	A	B	A	A	A	A	B	A
850	LG5	Chr5_bin847	23.499	B	B	B	H	B	A	A	A	B	B	A	B	A	A	B	A	A	B	B	B	B	B	A	A	B	B	A	B	A	B	A	A	A	A	B	B	B	B	A	B	A	A	A	A	B	A
851	LG5	Chr5_bin848	23.857	B	B	B	H	B	A	A	A	B	B	A	B	A	A	B	A	A	B	B	B	B	B	A	A	B	B	A	B	A	B	A	A	A	A	B	B	B	B	A	B	A	A	A	A	B	A
852	LG5	Chr5_bin849	24.095	B	B	B	H	B	A	A	A	B	B	A	B	A	A	B	A	A	B	B	B	B	B	A	A	B	B	A	B	A	B	A	A	A	A	B	B	B	B	A	B	A	A	A	A	B	A
853	LG5	Chr5_bin850	25.069	B	B	B	H	B	A	A	A	B	B	A	B	A	A	B	A	B	B	B	B	B	B	A	A	B	B	A	B	A	B	A	A	A	A	A	B	B	B	A	B	A	A	A	A	B	A
854	LG5	Chr5_bin851	25.794	B	B	B	H	B	A	A	A	B	B	A	B	A	A	B	A	B	B	B	B	B	B	A	A	B	B	A	B	A	B	A	A	A	A	A	B	B	B	A	B	A	A	A	A	B	A
855	LG5	Chr5_bin852	26.032	B	B	B	H	B	A	A	A	B	B	A	B	A	A	B	A	B	B	B	B	B	B	A	A	B	B	A	B	A	B	A	A	A	A	A	B	B	B	A	B	A	A	A	A	B	A
856	LG5	Chr5_bin853	26.27	B	B	B	H	B	A	A	A	B	B	A	B	A	A	B	A	B	B	B	B	B	B	A	A	B	B	A	B	A	B	A	A	A	A	A	B	B	B	A	B	A	A	A	A	B	A
857	LG5	Chr5_bin854	26.749	B	B	B	H	B	A	A	A	B	B	A	B	A	A	B	A	B	B	B	B	B	B	A	A	B	B	A	B	A	B	A	A	A	A	A	B	B	B	A	B	A	A	A	A	B	A
858	LG5	Chr5_bin855	27.229	B	B	B	H	B	A	A	A	B	B	A	B	A	A	B	A	B	B	B	B	B	B	A	A	B	B	A	B	A	B	A	A	A	A	A	B	B	B	A	B	A	A	A	A	B	A
859	LG5	Chr5_bin856	27.467	B	B	B	H	B	A	A	A	B	B	A	B	A	A	B	A	B	B	B	B	B	B	A	A	B	B	A	B	A	B	A	A	A	A	A	B	B	B	A	B	A	A	A	A	B	A
860	LG5	Chr5_bin857	27.705	B	B	B	H	B	A	A	A	B	B	A	B	A	A	B	A	B	B	B	B	B	B	A	A	B	B	A	B	A	B	A	A	A	A	A	B	B	B	A	B	A	A	A	A	B	A
861	LG5	Chr5_bin858	27.943	B	B	B	H	B	A	A	A	B	B	A	B	A	A	B	A	B	B	B	B	B	B	A	A	B	B	A	B	A	B	A	A	A	A	A	B	B	B	A	B	A	A	A	A	B	A
862	LG5	Chr5_bin859	28.181	B	B	B	H	B	A	A	A	B	B	A	B	A	A	B	A	B	B	B	B	B	B	A	A	B	B	A	B	A	B	A	A	A	A	A	B	B	B	A	B	A	A	A	A	B	A
863	LG5	Chr5_bin860	28.419	B	B	B	H	B	A	A	A	B	B	A	B	A	A	B	A	B	B	B	B	B	B	A	A	B	B	A	B	A	B	A	A	A	A	A	B	B	B	A	B	A	A	A	A	B	A
864	LG5	Chr5_bin861	28.657	B	B	B	H	B	A	A	A	B	B	A	B	A	A	B	A	B	B	B	B	B	B	A	A	B	B	A	B	A	B	A	A	A	A	A	B	B	B	A	B	A	A	A	A	B	A
865	LG5	Chr5_bin862	28.895	B	B	B	H	B	A	A	A	B	B	A	B	A	A	B	A	B	B	B	B	B	A	A	A	B	B	A	B	A	B	A	A	A	A	A	B	B	B	A	B	A	A	A	A	B	A
866	LG5	Chr5_bin863	29.133	B	B	B	H	B	A	A	A	B	B	A	B	A	A	B	A	B	B	B	B	B	A	A	A	B	B	A	B	A	B	A	A	A	A	A	B	B	B	A	B	A	A	A	A	B	A
867	LG5	Chr5_bin864	29.613	B	B	B	H	B	A	A	A	B	B	A	B	A	A	B	A	B	B	B	B	B	A	A	A	B	B	A	B	A	B	A	A	A	A	A	B	B	B	A	B	A	A	A	A	B	A
868	LG5	Chr5_bin865	30.338	B	B	B	H	B	A	A	A	B	B	A	B	A	A	B	A	B	B	B	B	B	A	A	A	B	B	A	B	A	B	A	A	A	A	A	B	B	B	A	B	A	A	A	A	B	A
869	LG5	Chr5_bin866	31.312	B	B	B	H	B	A	A	A	B	A	A	B	A	A	B	B	B	B	B	B	B	A	A	A	B	B	A	B	A	B	A	A	A	A	A	B	B	B	A	B	A	A	A	A	B	A
870	LG5	Chr5_bin867	31.55	B	B	B	H	B	A	A	A	B	A	A	B	A	A	B	B	B	B	B	B	B	A	A	A	B	B	A	B	A	B	A	A	A	A	A	B	B	B	A	B	A	A	A	A	B	A
871	LG5	Chr5_bin868	32.275	B	B	B	H	A	A	A	A	B	A	A	B	A	A	B	B	B	B	B	B	B	A	A	A	B	B	A	B	A	B	A	A	A	A	A	B	B	B	A	B	A	A	A	A	B	A
872	LG5	Chr5_bin869	32.754	B	B	B	H	A	A	A	A	B	A	A	B	A	A	B	B	B	B	B	B	B	A	A	A	B	A	A	B	A	B	A	A	A	A	A	B	B	B	A	B	A	A	A	A	B	A
873	LG5	Chr5_bin870	32.992	B	B	B	H	A	A	A	A	B	A	A	B	A	A	B	B	B	B	B	B	A	A	A	A	B	A	A	B	A	B	A	A	A	A	A	B	B	B	A	B	A	A	A	A	B	A
874	LG5	Chr5_bin871	33.23	B	B	B	H	A	A	A	A	B	A	A	B	A	A	B	B	B	B	B	B	A	A	A	A	B	A	A	B	A	B	A	A	A	A	A	B	B	B	A	B	A	A	A	A	B	A
875	LG5	Chr5_bin872	33.468	B	B	B	H	A	B	A	A	B	A	A	B	A	A	B	B	B	B	B	B	A	A	A	A	B	A	A	B	A	B	A	A	A	A	A	B	B	B	A	B	A	A	A	A	B	A
876	LG5	Chr5_bin873	34.193	B	B	B	H	A	B	A	A	B	A	A	B	A	A	B	B	B	B	B	B	A	A	A	A	B	A	A	B	A	B	A	A	A	A	A	B	B	B	A	B	A	A	A	A	B	A
877	LG5	Chr5_bin874	34.312	B	B	B	H	A	B	A	A	B	A	A	B	A	A	B	B	B	B	B	B	A	A	A	A	B	A	A	B	A	B	A	A	A	A	A	B	B	B	A	B	A	A	A	A	B	A
878	LG5	Chr5_bin875	34.792	B	B	B	H	A	B	A	A	B	A	A	B	A	A	B	B	B	B	B	B	A	A	A	A	B	A	A	B	A	B	A	A	A	A	A	B	B	B	A	B	A	A	A	A	B	A
879	LG5	Chr5_bin876	34.91	B	B	B	A	A	B	A	A	B	A	A	B	A	A	B	B	B	B	B	B	A	A	A	A	B	A	A	B	A	B	A	A	A	A	A	B	B	B	A	B	A	A	A	A	B	A
880	LG5	Chr5_bin877	35.148	B	B	B	A	A	B	A	A	B	A	A	B	A	A	B	B	B	B	B	B	A	A	A	A	B	A	A	B	A	B	A	A	A	A	A	B	B	B	A	B	A	A	A	A	B	A
881	LG5	Chr5_bin878	35.386	B	B	B	A	A	B	A	A	B	A	A	B	A	A	B	B	B	B	B	B	A	A	A	A	B	A	A	B	A	B	A	A	A	A	A	B	B	B	A	B	A	A	A	A	B	A
882	LG5	Chr5_bin879	35.624	B	B	B	A	A	B	A	A	B	A	A	B	A	A	B	B	B	B	B	B	A	A	A	A	B	A	A	B	A	B	A	A	A	A	A	B	B	B	A	B	B	A	A	A	B	A
883	LG5	Chr5_bin880	36.104	B	B	B	A	A	B	A	A	B	A	A	B	A	A	B	B	B	B	B	B	A	A	A	A	B	A	A	B	B	B	A	A	A	A	A	B	B	B	A	B	B	A	A	A	B	B
884	LG5	Chr5_bin881	36.583	B	B	B	A	A	B	A	A	B	A	A	B	A	A	B	B	B	B	B	B	A	A	A	A	B	A	A	B	B	B	A	A	A	A	A	B	B	B	A	B	B	A	A	A	B	B
885	LG5	Chr5_bin882	37.063	B	B	B	A	A	B	A	A	B	A	A	B	A	A	B	B	B	B	B	B	A	A	A	A	B	A	A	B	B	B	A	A	A	A	A	B	B	B	A	B	B	A	A	A	B	B
886	LG5	Chr5_bin883	37.542	B	B	B	A	A	B	A	A	B	A	A	B	A	A	B	B	B	B	B	B	A	A	A	A	B	A	A	B	B	B	A	A	A	A	A	B	B	B	A	B	B	A	A	A	B	B
887	LG5	Chr5_bin884	37.78	B	B	B	A	A	B	A	A	B	A	A	B	A	A	B	B	B	B	A	B	A	A	A	A	B	A	A	B	B	B	A	A	A	A	A	B	B	B	A	B	B	A	A	A	B	B
888	LG5	Chr5_bin885	38.018	B	B	B	A	A	B	A	A	B	A	A	B	A	A	B	B	B	B	A	B	A	A	A	A	B	A	A	B	B	B	A	A	A	A	A	B	B	B	A	B	B	A	A	A	B	B
889	LG5	Chr5_bin886	38.256	B	B	B	A	A	B	A	A	B	A	A	B	A	A	B	B	B	B	A	B	A	A	A	A	B	A	A	B	A	B	A	A	A	A	A	B	B	B	A	B	B	A	A	A	B	B
890	LG5	Chr5_bin887	38.981	B	B	B	A	A	B	A	A	B	A	A	B	A	A	B	B	B	B	A	B	A	A	A	A	B	A	A	B	A	B	B	A	A	A	A	B	B	B	A	B	B	A	A	A	B	B
891	LG5	Chr5_bin888	39.219	B	B	B	A	A	B	A	A	B	A	A	B	A	A	B	B	B	B	A	B	A	A	A	A	B	A	A	B	A	B	B	A	A	A	A	B	B	B	A	B	B	A	A	A	B	B
892	LG5	Chr5_bin889	39.699	B	B	B	A	A	B	A	A	B	A	A	B	A	A	B	B	B	B	A	B	A	A	A	A	B	A	A	B	A	B	B	A	A	A	A	B	B	B	A	B	B	A	A	A	B	B
893	LG5	Chr5_bin890	39.817	B	B	B	A	A	B	A	A	B	A	A	B	A	A	B	B	B	B	A	B	A	A	A	A	B	A	A	B	A	B	B	A	A	A	A	B	B	B	A	B	B	A	A	A	B	B
894	LG5	Chr5_bin891	40.297	B	B	B	A	A	B	A	A	B	A	A	B	A	A	B	B	B	B	A	B	A	A	A	A	B	A	A	B	A	B	B	A	A	A	A	B	B	B	A	B	B	A	A	A	B	B
895	LG5	Chr5_bin892	40.898	B	B	B	A	A	B	A	A	B	A	A	B	A	A	B	B	B	B	A	B	A	A	A	A	B	A	A	B	A	B	B	A	A	A	A	B	B	B	A	B	B	A	A	A	B	B
896	LG5	Chr5_bin893	41.136	A	B	B	A	A	B	A	A	B	A	A	B	A	A	B	B	B	B	A	B	A	A	A	A	B	A	A	B	A	B	B	A	A	A	A	B	B	B	A	B	B	A	A	A	B	B
897	LG5	Chr5_bin894	41.374	A	B	B	A	A	B	A	A	B	A	A	B	A	A	B	B	B	B	A	B	A	A	A	A	B	A	A	B	A	B	B	A	A	A	A	B	B	B	A	B	B	A	A	A	B	B
898	LG5	Chr5_bin895	41.854	A	B	B	A	A	B	A	A	B	A	A	B	A	A	B	B	B	B	A	B	A	A	A	A	B	A	A	B	A	B	B	A	A	A	A	B	B	B	A	B	B	A	A	A	B	B
899	LG5	Chr5_bin896	42.092	A	B	B	A	A	B	A	A	B	A	A	B	A	A	B	B	B	B	A	B	A	A	A	A	B	A	A	B	A	B	B	A	A	A	A	B	B	B	A	B	B	A	A	A	B	B
900	LG5	Chr5_bin897	42.571	A	B	B	A	A	B	A	A	B	A	A	B	A	A	B	B	B	B	A	B	A	A	A	A	B	A	A	B	A	B	B	A	A	A	A	B	B	B	A	B	B	A	A	A	B	B
901	LG5	Chr5_bin898	43.051	A	B	B	A	A	B	A	A	B	A	A	B	A	A	B	B	B	B	A	B	A	A	A	A	B	A	A	B	A	B	B	A	A	A	A	B	B	B	A	B	B	A	A	A	B	B
902	LG5	Chr5_bin899	43.289	A	B	B	A	A	B	A	A	B	A	A	B	A	A	B	B	B	B	A	B	A	A	A	A	B	A	A	B	A	B	B	A	A	A	A	B	B	B	A	B	B	A	A	A	B	B
903	LG5	Chr5_bin900	43.527	A	B	B	A	A	B	A	A	B	A	A	B	A	A	B	B	B	B	A	B	A	A	A	A	B	A	A	B	A	B	B	A	A	A	A	B	B	B	A	B	B	A	A	A	B	B
904	LG5	Chr5_bin901	43.765	A	B	B	A	A	B	A	A	B	A	A	B	A	A	B	B	B	B	A	B	A	A	A	A	B	A	A	B	A	B	B	A	A	A	A	B	B	B	A	B	B	A	A	A	B	B
905	LG5	Chr5_bin902	44.244	A	B	B	A	A	B	A	A	B	A	A	B	A	A	B	B	B	B	A	B	A	A	B	A	B	A	A	B	A	B	B	A	A	A	A	A	B	B	A	B	B	A	A	A	B	B
906	LG5	Chr5_bin903	44.968	A	B	B	A	B	B	A	A	B	A	A	B	A	A	B	B	B	B	A	B	A	A	B	A	B	A	A	B	A	B	B	A	A	A	A	A	B	B	A	B	B	A	A	A	B	B
907	LG5	Chr5_bin904	45.448	A	B	B	A	B	B	A	A	B	A	A	B	A	A	B	B	B	B	A	B	A	A	B	A	B	A	A	B	A	B	B	A	A	A	A	A	B	B	A	B	B	A	A	A	B	B
908	LG5	Chr5_bin905	45.927	A	B	B	A	B	B	A	A	B	A	A	B	A	A	B	B	B	B	A	B	A	A	B	A	B	A	A	B	A	B	B	A	A	A	A	A	B	B	A	B	B	A	A	A	B	B
909	LG5	Chr5_bin906	46.046	A	B	B	A	B	B	A	A	B	A	A	B	A	A	B	B	B	B	A	B	A	A	B	A	B	A	A	B	A	B	B	A	A	A	A	A	B	B	A	B	B	A	A	A	B	B
910	LG5	Chr5_bin907	46.525	A	B	B	A	B	B	A	A	B	A	A	B	A	A	B	B	B	B	A	B	A	A	B	A	B	A	A	B	A	B	B	A	A	A	A	A	B	B	A	B	B	A	A	A	B	B
911	LG5	Chr5_bin908	47.25	A	B	B	A	B	B	A	A	B	A	A	B	A	A	B	B	B	B	A	B	A	A	B	A	B	A	A	B	A	B	B	A	A	A	A	A	B	B	A	B	B	A	A	A	B	B
912	LG5	Chr5_bin909	47.488	A	B	B	A	B	B	A	A	B	A	A	B	A	A	B	B	B	B	A	B	A	A	B	A	B	A	A	B	A	B	B	A	A	A	A	A	B	B	A	B	B	A	A	A	B	B
913	LG5	Chr5_bin910	47.726	A	B	B	A	B	B	A	A	B	A	A	B	A	A	B	B	B	B	A	B	A	A	B	A	B	A	A	B	A	B	B	A	A	A	A	A	B	B	A	B	B	A	A	A	B	B
914	LG5	Chr5_bin911	48.205	A	B	B	A	B	B	A	A	B	A	A	B	A	A	B	B	B	B	A	B	A	A	B	A	B	A	A	B	A	B	B	A	A	A	A	A	B	B	A	B	B	A	A	A	B	B
915	LG5	Chr5_bin912	48.684	A	B	B	A	B	B	A	A	B	A	A	B	A	A	B	B	B	B	A	B	A	A	B	A	B	A	A	B	A	B	B	A	A	A	A	A	B	B	A	B	B	A	A	A	B	B
916	LG5	Chr5_bin913	49.043	A	B	B	A	B	B	A	A	B	A	A	B	A	A	B	B	B	B	A	B	A	A	B	A	B	A	A	B	A	B	B	A	A	A	A	A	B	B	A	B	B	A	A	A	B	B
917	LG5	Chr5_bin914	50.015	A	B	B	A	B	B	A	A	B	A	A	B	A	A	B	B	B	B	A	B	A	A	B	A	B	A	A	B	B	B	B	A	A	A	A	A	B	B	A	B	B	A	A	A	B	B
918	LG5	Chr5_bin915	50.253	A	B	B	A	B	B	A	A	B	A	A	B	A	A	B	B	B	B	A	B	A	A	B	A	B	A	A	B	B	B	B	A	A	A	A	A	B	B	A	B	B	A	A	A	B	B
919	LG5	Chr5_bin916	50.491	A	B	B	A	B	B	A	A	B	A	A	B	A	A	B	B	B	B	A	B	A	A	B	A	B	A	A	B	B	B	B	A	A	A	A	A	B	B	A	B	B	A	A	A	B	B
920	LG5	Chr5_bin917	51.215	A	B	B	A	B	B	A	A	B	A	A	B	A	A	B	B	B	B	A	B	A	A	B	B	B	A	A	B	B	B	B	A	A	A	A	A	B	B	A	B	B	A	A	A	B	B
921	LG5	Chr5_bin918	52.188	A	B	B	A	B	B	A	A	B	A	A	B	A	A	B	B	B	B	A	B	A	A	B	B	B	A	A	B	B	B	B	B	A	A	A	A	B	B	A	B	B	A	A	A	B	B
922	LG5	Chr5_bin919	52.426	A	B	B	A	B	B	A	A	B	A	A	B	A	A	B	B	B	B	A	B	A	A	B	B	B	A	A	B	B	B	B	B	A	A	A	A	B	B	A	B	B	A	A	A	B	B
923	LG5	Chr5_bin920	52.905	A	B	B	A	B	B	A	A	B	A	A	B	A	A	B	B	B	B	A	B	A	A	B	B	B	A	A	B	B	B	B	B	A	A	A	A	B	B	A	B	B	A	A	A	B	B
924	LG5	Chr5_bin921	53.143	A	B	B	A	B	B	A	A	B	A	A	B	A	A	B	B	B	B	A	B	A	A	B	B	B	A	A	B	B	B	B	B	A	A	A	A	B	B	A	A	B	A	A	A	B	B
925	LG5	Chr5_bin922	53.622	A	B	B	A	B	B	A	A	B	A	A	B	A	A	B	B	B	B	A	B	A	A	B	B	B	A	A	B	B	B	B	B	A	A	A	A	B	B	A	A	B	A	A	A	B	B
926	LG5	Chr5_bin923	54.102	A	B	B	A	B	B	A	A	B	A	A	B	A	A	B	B	B	B	A	B	A	A	B	B	B	A	A	B	B	B	B	B	A	A	A	A	B	B	A	A	B	A	A	A	B	B
927	LG5	Chr5_bin924	54.581	A	B	B	A	B	B	A	A	B	A	A	B	A	A	B	B	B	B	A	B	A	A	B	B	B	A	A	B	B	B	B	B	A	A	A	A	B	B	A	A	B	A	A	A	B	B
928	LG5	Chr5_bin925	55.06	A	B	B	A	B	B	A	A	B	A	A	B	A	A	B	B	B	B	A	B	A	A	B	B	B	A	A	B	B	B	B	B	A	A	A	A	B	B	A	A	B	A	A	A	B	B
929	LG5	Chr5_bin926	55.298	A	B	B	A	B	B	A	A	B	A	A	B	A	A	B	B	B	B	A	B	A	A	B	B	B	A	A	B	B	B	B	B	A	A	A	A	B	B	A	A	B	A	A	A	B	B
930	LG5	Chr5_bin927	56.023	A	B	B	A	B	B	A	A	B	A	A	B	A	A	B	B	B	B	A	B	A	A	B	B	B	A	A	B	B	B	B	B	A	A	A	A	B	B	A	A	B	A	A	A	B	B
931	LG5	Chr5_bin928	56.502	A	B	B	A	B	B	A	A	B	A	A	B	A	A	B	B	B	B	A	B	A	A	B	B	B	A	A	B	B	B	B	B	A	A	A	A	B	B	A	A	B	A	A	A	B	B
932	LG5	Chr5_bin929	57.726	A	B	B	A	B	B	A	A	B	A	A	B	A	A	B	B	B	B	A	B	A	A	B	B	B	A	A	B	B	B	B	B	A	A	A	A	B	B	A	A	B	A	A	A	B	B
933	LG5	Chr5_bin930	58.328	A	B	B	A	B	B	A	A	B	A	A	B	A	A	B	B	B	B	A	B	A	A	B	B	B	A	A	B	A	B	B	B	A	A	A	A	B	B	A	A	B	A	A	A	B	B
934	LG5	Chr5_bin931	59.301	A	B	B	A	B	B	A	A	B	A	A	B	A	A	B	B	B	B	A	B	A	A	B	B	B	A	B	B	A	B	B	B	A	A	A	A	B	B	A	A	B	A	A	A	B	B
935	LG5	Chr5_bin932	59.659	H	B	B	A	B	B	A	A	B	A	A	B	A	A	B	B	B	B	A	B	A	A	B	B	B	A	B	B	A	B	B	B	A	A	A	A	B	B	A	A	B	A	A	A	B	B
936	LG5	Chr5_bin933	59.897	H	B	B	A	B	B	A	A	B	A	A	B	A	A	B	B	B	B	A	B	A	A	B	B	B	A	B	B	A	B	B	B	A	A	A	A	B	B	A	A	B	A	A	A	B	B
937	LG5	Chr5_bin934	60.376	H	B	B	A	B	B	A	A	B	A	A	B	A	A	B	B	B	B	A	B	A	A	B	B	B	A	B	B	A	B	B	B	A	A	A	A	B	B	A	A	B	A	A	A	B	B
938	LG5	Chr5_bin935	60.735	A	B	B	A	B	B	A	A	B	A	A	B	A	A	B	B	B	B	A	B	A	A	B	B	B	A	B	B	A	B	B	B	A	A	A	A	B	B	A	A	B	A	A	A	B	B
939	LG5	Chr5_bin936	61.093	A	B	B	A	B	B	A	A	B	A	A	B	A	A	B	B	B	B	A	B	A	A	B	B	B	A	B	B	A	B	B	B	A	A	A	A	B	B	A	A	B	A	A	A	B	B
940	LG5	Chr5_bin937	62.573	A	B	B	A	B	B	A	A	B	A	A	B	A	A	B	B	B	B	A	B	A	A	B	B	B	A	B	B	A	B	B	B	A	A	A	A	B	B	A	A	B	A	A	A	B	B
941	LG5	Chr5_bin938	63.052	A	B	B	A	B	B	A	A	B	A	A	B	A	A	B	B	B	B	A	B	A	A	B	B	B	A	B	B	A	B	B	B	A	A	A	A	B	B	A	A	B	A	A	A	B	B
942	LG5	Chr5_bin939	64.533	A	B	B	A	B	B	A	A	B	A	A	B	A	A	B	B	B	B	A	B	A	A	B	B	B	A	B	B	A	B	B	B	A	A	A	A	B	B	A	A	B	A	A	A	B	B
943	LG5	Chr5_bin940	64.771	A	B	B	A	B	B	A	A	B	A	A	B	A	A	B	B	B	B	A	B	A	A	B	B	B	A	B	B	A	B	B	B	A	A	A	A	B	B	A	A	B	A	A	A	B	B
944	LG5	Chr5_bin941	65.25	A	B	B	A	B	B	A	A	B	A	A	B	A	A	B	B	B	B	A	B	A	A	B	B	B	A	B	B	A	B	B	B	A	A	A	A	B	B	B	A	B	A	A	A	B	B
945	LG5	Chr5_bin942	65.729	A	B	A	A	B	B	A	A	B	A	A	B	A	A	B	B	B	B	A	B	A	A	B	B	B	A	B	B	A	B	B	B	A	A	A	A	B	B	B	A	B	A	A	A	B	B
946	LG5	Chr5_bin943	66.209	A	B	A	A	B	B	A	A	B	A	A	B	A	A	B	B	B	B	A	B	A	A	B	B	B	A	B	B	A	B	B	B	A	A	A	A	B	B	B	A	B	A	A	A	B	B
947	LG5	Chr5_bin944	67.689	A	B	A	A	B	B	A	A	B	A	A	B	A	A	B	B	B	B	A	B	A	A	B	B	B	A	B	B	A	B	B	B	A	A	A	A	B	B	B	A	B	A	A	A	B	B
948	LG5	Chr5_bin945	68.661	A	B	A	A	B	B	A	A	B	A	A	B	A	A	B	B	B	B	A	B	A	A	B	B	B	A	B	B	A	B	B	B	A	A	A	A	B	B	B	A	B	A	A	A	B	B
949	LG5	Chr5_bin946	69.141	A	B	A	A	B	B	A	A	B	A	A	B	A	A	B	B	B	B	A	B	A	A	B	B	B	A	B	B	A	B	B	B	A	A	A	A	B	B	B	A	B	A	A	A	B	B
950	LG5	Chr5_bin947	69.62	A	B	A	A	B	B	A	A	B	A	A	B	A	A	B	B	B	B	A	B	A	A	B	B	B	A	B	B	A	B	B	B	A	A	A	A	B	B	B	A	B	A	A	A	B	B
951	LG5	Chr5_bin948	70.845	A	B	A	A	B	B	A	A	B	A	A	B	A	A	B	B	B	B	B	B	A	A	B	B	B	A	B	B	A	B	B	B	A	A	A	A	B	B	B	A	B	A	A	A	B	B
952	LG5	Chr5_bin949	74.809	A	B	A	A	A	B	A	A	B	A	A	B	A	A	B	B	B	B	B	B	A	A	B	B	B	B	B	B	A	B	B	B	A	A	A	A	B	B	B	A	B	A	A	A	B	A
953	LG5	Chr5_bin950	75.047	A	B	A	A	A	B	A	A	B	A	A	B	A	A	B	B	B	B	B	B	A	A	B	B	B	B	B	B	A	B	B	B	A	A	A	A	B	B	B	A	B	A	A	A	B	A
954	LG5	Chr5_bin951	75.285	A	B	A	A	A	B	A	A	B	A	A	B	A	A	B	B	B	B	B	B	A	A	B	B	B	B	B	B	A	B	B	B	A	A	A	A	B	B	B	A	B	A	A	A	B	A
955	LG5	Chr5_bin952	75.764	A	B	A	A	A	B	A	A	B	A	A	B	A	A	B	B	B	B	B	B	A	A	B	B	B	B	B	B	A	B	B	B	A	A	A	A	B	B	B	A	B	A	A	A	B	A
956	LG6	Chr6_bin956	0	A	A	A	A	A	A	B	A	A	A	A	A	A	A	B	A	A	B	A	A	A	A	A	A	B	A	A	A	A	A	A	A	B	A	A	A	A	B	A	B	A	A	A	A	A	B
957	LG6	Chr6_bin957	5.838	A	A	A	A	B	B	B	A	A	A	A	A	A	A	B	A	A	B	A	A	A	B	A	A	B	A	A	A	A	A	A	A	B	B	A	A	A	B	A	B	A	A	A	A	A	B
958	LG6	Chr6_bin958	7.579	A	A	A	A	B	B	B	A	B	A	A	A	A	A	B	A	A	B	A	A	B	B	A	A	B	A	A	A	A	A	A	A	B	B	A	A	A	B	A	B	A	A	A	A	A	B
959	LG6	Chr6_bin959	7.817	A	A	A	A	B	B	B	A	B	A	A	A	A	A	B	A	A	B	A	A	B	B	A	A	B	A	A	A	A	A	A	A	B	B	A	A	A	B	A	B	A	A	A	A	A	B
960	LG6	Chr6_bin960	8.296	A	A	A	A	B	B	B	A	B	A	A	A	A	A	B	A	A	B	A	A	B	B	A	A	B	A	A	A	A	A	A	A	B	B	A	A	A	B	A	B	A	A	A	A	A	B
961	LG6	Chr6_bin961	10.568	A	A	B	A	B	B	B	A	B	A	A	A	A	A	B	A	A	B	A	A	B	B	A	A	B	A	A	A	A	A	A	A	B	B	A	A	A	B	A	B	A	A	A	A	A	B
962	LG6	Chr6_bin962	10.806	A	A	B	A	B	B	B	A	B	A	A	A	A	A	B	A	A	B	A	A	B	B	A	A	B	A	A	A	A	A	A	A	B	B	A	A	A	B	A	B	A	A	A	A	A	B
963	LG6	Chr6_bin963	12.287	A	A	B	A	B	B	B	A	B	A	A	A	A	A	B	A	A	B	A	A	B	B	B	A	B	B	A	A	A	A	A	A	B	B	A	B	A	B	A	B	A	A	A	A	A	B
964	LG6	Chr6_bin964	12.766	A	A	B	A	B	B	B	A	B	A	A	A	A	A	B	A	A	B	A	A	B	B	B	A	B	B	A	A	A	A	A	A	B	B	A	B	A	B	A	B	A	A	A	A	A	B
965	LG6	Chr6_bin965	14.506	A	A	B	A	B	B	B	A	B	A	A	A	A	A	B	A	A	B	A	A	B	B	B	A	B	B	A	A	A	A	A	A	B	B	A	B	A	B	A	B	A	A	A	A	A	B
966	LG6	Chr6_bin966	14.744	A	A	B	A	B	B	B	A	B	A	A	A	A	A	B	A	A	B	A	A	B	B	B	A	B	B	A	A	A	A	A	A	B	B	A	B	A	B	A	B	A	A	A	A	A	B
967	LG6	Chr6_bin967	14.982	A	A	B	A	B	B	B	A	B	A	A	A	A	A	B	A	A	B	A	A	B	B	B	A	B	B	A	A	A	A	A	A	B	B	A	B	A	B	A	B	A	A	A	A	A	B
968	LG6	Chr6_bin968	15.462	A	A	B	A	B	B	B	A	B	A	A	A	A	A	B	A	A	B	A	A	B	B	B	A	B	B	A	A	A	A	A	A	B	B	A	B	A	B	A	B	A	A	A	A	A	B
969	LG6	Chr6_bin969	15.58	A	A	B	A	B	B	B	A	B	A	A	A	A	A	B	A	A	B	A	A	B	B	B	A	B	B	A	A	A	A	A	A	B	B	A	B	A	B	A	B	A	A	A	A	A	B
970	LG6	Chr6_bin970	15.818	A	A	B	A	B	B	B	A	B	A	A	A	A	A	B	A	A	B	A	A	B	B	B	A	B	B	A	A	A	A	A	A	B	B	A	B	A	B	A	B	A	A	A	A	A	B
971	LG6	Chr6_bin971	16.543	A	A	B	A	B	B	B	A	B	A	A	A	A	A	B	A	A	B	A	A	B	B	B	A	B	B	A	A	A	A	A	A	B	B	A	B	A	B	A	B	A	A	A	A	A	B
972	LG6	Chr6_bin972	17.516	A	A	B	A	B	B	B	A	B	A	A	A	A	A	B	A	A	A	A	A	B	B	B	A	B	B	A	A	A	A	B	A	B	B	A	B	A	B	A	B	A	A	A	A	A	B
973	LG6	Chr6_bin973	17.995	A	A	B	A	B	B	B	A	B	A	A	A	A	A	B	A	A	A	A	A	B	B	B	A	B	B	A	A	A	A	B	A	B	B	A	B	A	B	B	B	A	A	A	A	A	B
974	LG6	Chr6_bin974	18.233	A	A	B	A	B	B	B	A	B	A	A	A	A	A	B	A	A	A	A	B	B	B	B	A	B	B	A	A	A	A	B	A	B	B	A	B	A	B	B	B	A	A	A	A	A	B
975	LG6	Chr6_bin975	18.591	A	A	B	A	B	B	B	A	B	A	A	A	A	A	B	A	A	A	A	B	B	B	B	A	B	B	A	A	A	A	B	A	B	B	A	B	A	B	B	B	A	A	A	A	A	B
976	LG6	Chr6_bin976	19.316	A	A	B	A	B	B	B	A	B	A	A	A	A	A	B	A	A	A	A	B	B	B	B	A	B	B	A	A	A	A	B	A	B	B	A	B	A	B	B	B	A	A	A	A	A	B
977	LG6	Chr6_bin977	19.795	A	A	B	A	B	B	B	A	B	A	A	B	A	A	B	A	A	A	A	B	B	B	B	A	B	B	A	A	A	A	B	A	B	B	A	B	A	B	B	B	B	A	A	A	A	B
978	LG6	Chr6_bin978	20.033	A	A	B	A	B	B	B	A	B	A	A	B	A	A	B	A	A	A	A	B	B	B	B	A	B	B	A	A	A	A	B	A	B	B	A	B	A	B	B	B	B	A	A	A	A	B
979	LG6	Chr6_bin979	20.271	A	A	B	A	B	B	B	A	B	A	A	B	A	A	B	A	A	A	A	B	B	B	B	A	B	B	A	A	A	A	B	A	B	B	A	B	A	B	B	B	B	A	A	A	A	B
980	LG6	Chr6_bin980	20.75	A	A	B	A	B	B	B	A	B	A	A	B	A	A	B	A	A	A	A	B	B	B	B	A	B	B	A	A	A	A	B	A	B	B	A	B	A	B	B	B	B	A	A	A	A	B
981	LG6	Chr6_bin981	21.975	A	A	B	A	B	B	B	A	B	A	A	B	A	A	B	A	A	A	A	B	B	B	B	A	B	B	A	A	A	A	B	A	B	B	A	B	A	B	B	B	B	A	A	A	A	B
982	LG6	Chr6_bin982	22.213	A	A	B	A	B	B	B	A	B	A	A	B	A	A	B	A	A	A	A	B	B	B	B	A	B	B	A	A	A	A	B	A	B	B	A	B	A	B	B	B	B	A	A	A	A	B
983	LG6	Chr6_bin983	23.186	A	A	B	A	B	B	B	A	B	B	A	B	A	A	B	A	A	A	A	B	B	B	B	B	B	B	A	A	A	A	B	A	B	B	A	B	A	B	B	B	B	A	A	A	A	B
984	LG6	Chr6_bin984	23.91	A	A	B	A	B	B	B	A	B	B	A	B	A	A	B	A	A	A	A	B	B	B	B	B	B	B	A	A	A	A	B	A	B	B	A	B	A	B	B	B	B	A	A	A	A	B
985	LG6	Chr6_bin985	24.758	A	A	A	A	B	B	B	A	B	B	A	B	A	A	B	A	A	A	A	B	B	B	B	B	B	B	A	A	A	A	B	A	B	B	A	B	A	B	B	B	B	A	A	A	A	B
986	LG6	Chr6_bin986	24.877	A	A	A	A	B	B	B	A	B	B	A	B	A	A	B	A	A	A	A	B	B	B	B	B	B	B	A	A	H	A	B	A	B	B	A	B	A	B	B	B	B	A	A	A	A	B
987	LG6	Chr6_bin987	25.357	A	A	A	A	B	B	B	A	B	B	A	B	A	A	B	A	A	A	A	B	B	B	B	B	B	B	A	A	H	A	B	A	B	B	A	B	A	B	B	B	B	A	A	A	A	B
988	LG6	Chr6_bin988	25.595	A	A	A	A	B	B	B	A	B	B	A	B	A	A	B	A	A	A	A	B	B	B	B	B	B	B	A	A	H	A	B	A	B	B	A	B	A	B	B	B	B	A	A	A	A	B
989	LG6	Chr6_bin989	25.833	A	A	A	A	B	B	B	A	B	B	A	B	A	A	B	A	A	A	A	B	B	B	B	B	B	B	A	A	H	A	B	A	B	B	A	B	A	B	B	B	B	A	A	A	A	B
990	LG6	Chr6_bin990	26.312	A	A	A	A	B	B	B	A	B	B	A	B	A	A	B	A	A	A	A	B	B	B	B	B	B	B	A	A	H	A	B	A	B	B	A	B	A	B	B	B	B	A	A	A	A	B
991	LG6	Chr6_bin991	26.792	A	A	A	A	B	B	B	A	B	B	A	B	A	A	B	B	A	A	A	B	B	B	B	B	B	B	A	A	H	A	B	A	B	B	A	B	A	B	B	B	B	A	A	A	A	B
992	LG6	Chr6_bin992	27.03	A	A	A	A	B	B	B	A	B	B	A	B	A	A	B	B	A	A	A	B	B	B	B	B	B	B	A	A	H	A	B	A	B	B	A	B	A	B	B	B	B	A	A	A	A	B
993	LG6	Chr6_bin993	27.268	A	A	A	A	B	B	B	A	B	B	A	B	A	A	B	B	A	A	A	B	B	B	B	B	B	B	A	A	H	A	B	A	B	B	A	B	A	B	B	B	B	A	A	A	A	B
994	LG6	Chr6_bin994	27.506	A	A	A	A	B	B	B	A	B	B	A	B	A	A	B	B	A	A	A	B	B	B	B	B	B	B	A	A	H	A	B	A	B	B	A	B	A	B	B	B	B	A	A	A	A	B
995	LG6	Chr6_bin995	27.744	A	A	A	A	B	B	B	A	B	B	A	B	A	A	B	B	A	A	A	B	B	B	B	B	B	B	A	A	H	A	B	A	B	B	A	B	A	B	B	B	B	A	A	A	A	B
996	LG6	Chr6_bin996	27.982	A	A	A	A	B	B	B	A	B	B	A	B	A	A	B	B	A	A	A	B	B	B	B	B	B	B	A	A	H	A	B	A	B	B	B	B	A	B	B	B	B	A	A	A	A	B
997	LG6	Chr6_bin997	28.706	A	A	A	A	B	B	B	A	B	B	A	B	A	A	B	B	A	A	A	B	A	B	B	B	B	B	A	A	H	A	B	A	B	B	B	B	A	B	B	B	B	A	A	A	A	B
998	LG6	Chr6_bin998	28.944	A	A	A	A	B	B	B	A	B	B	A	B	A	A	B	B	A	A	A	A	A	B	B	B	B	B	A	A	H	A	B	A	B	B	B	B	A	B	B	B	B	A	A	A	A	B
999	LG6	Chr6_bin999	29.424	A	A	A	A	B	B	B	A	B	B	A	B	A	A	B	B	A	A	A	A	A	B	B	B	B	B	A	A	H	A	B	A	B	B	B	B	A	B	B	B	B	A	A	A	A	B
1000	LG6	Chr6_bin1000	29.662	A	A	A	A	B	B	B	A	B	B	A	B	A	A	B	B	A	A	A	A	A	B	B	B	B	B	A	A	H	A	B	A	B	B	B	B	A	B	B	B	B	A	A	A	A	B
1001	LG6	Chr6_bin1001	29.9	A	A	A	A	A	B	B	A	B	B	A	B	A	A	B	B	A	A	A	A	A	B	B	B	B	B	A	A	H	A	B	A	B	B	B	B	A	B	B	B	B	A	A	A	A	B
1002	LG6	Chr6_bin1002	30.379	A	A	A	A	A	B	B	A	B	B	A	B	A	A	B	B	A	A	A	A	A	B	B	B	B	B	A	A	H	A	B	A	B	B	B	B	A	B	B	B	B	A	A	A	A	B
1003	LG6	Chr6_bin1003	30.617	A	A	A	A	A	B	B	A	B	B	A	B	A	A	B	B	A	A	A	A	A	B	B	B	B	B	A	A	H	A	B	A	B	B	B	B	A	B	B	B	B	A	A	A	A	B
1004	LG6	Chr6_bin1004	31.219	A	A	A	A	A	B	B	A	B	B	A	B	A	A	B	B	A	A	A	A	A	B	B	B	B	B	A	A	H	A	B	A	B	B	B	B	A	B	B	B	B	A	A	A	A	B
1005	LG6	Chr6_bin1005	31.457	A	A	A	A	A	B	B	A	B	B	A	B	A	A	B	B	A	A	A	A	A	B	B	B	B	B	A	A	H	A	B	A	B	B	B	B	A	B	B	B	B	A	A	A	A	B
1006	LG6	Chr6_bin1006	31.695	A	A	A	A	A	B	B	A	B	B	A	B	A	A	B	B	A	B	A	A	A	B	B	B	B	B	A	A	H	A	B	A	B	B	B	B	A	B	B	B	B	A	A	A	A	B
1007	LG6	Chr6_bin1007	31.933	A	A	A	A	A	B	B	A	B	B	A	B	A	A	B	B	A	B	A	A	A	B	B	B	B	B	A	A	H	A	B	A	B	B	B	B	A	B	B	B	B	A	A	A	A	B
1008	LG6	Chr6_bin1008	32.171	A	A	A	A	A	B	B	A	B	B	A	B	A	A	B	B	A	B	A	A	A	B	B	B	B	B	A	A	H	A	B	A	B	B	B	B	A	B	B	B	B	A	A	A	A	B
1009	LG6	Chr6_bin1009	32.409	A	A	A	A	A	B	B	A	B	B	A	B	A	A	B	B	A	B	A	A	B	B	B	B	B	B	A	A	H	A	B	A	B	B	B	B	A	B	B	B	B	A	A	A	A	B
1010	LG6	Chr6_bin1010	32.647	A	A	A	A	A	B	B	A	B	B	A	B	A	A	B	B	A	B	A	A	B	B	B	B	B	B	A	A	H	A	B	A	B	B	B	B	A	B	B	B	B	A	A	A	A	B
1011	LG6	Chr6_bin1011	33.126	A	A	A	A	A	B	B	A	B	B	A	B	A	A	B	B	A	B	A	A	B	B	B	B	B	B	A	A	H	A	B	A	B	B	B	B	A	B	B	B	B	A	A	A	A	B
1012	LG6	Chr6_bin1012	33.606	A	A	A	A	A	B	B	A	B	B	A	B	A	A	B	B	A	B	A	A	B	B	B	B	B	B	A	A	H	A	B	A	B	B	B	B	A	B	B	B	B	A	A	A	A	B
1013	LG6	Chr6_bin1013	33.844	A	A	A	A	A	B	B	A	B	B	A	B	A	A	B	B	A	B	A	A	B	B	B	B	B	A	A	A	H	A	B	A	B	B	B	B	A	B	B	B	B	A	A	A	A	B
1014	LG6	Chr6_bin1014	34.323	A	A	A	A	A	B	B	A	B	B	A	B	A	A	B	B	B	B	A	A	B	B	B	B	B	A	A	A	H	A	B	A	B	B	B	B	A	B	B	B	B	A	A	A	A	B
1015	LG6	Chr6_bin1015	34.561	A	A	A	A	A	B	B	A	B	B	A	B	A	A	B	B	B	B	A	A	B	B	B	B	B	A	A	A	H	A	B	A	B	B	B	B	A	B	B	B	B	A	A	A	A	B
1016	LG6	Chr6_bin1016	34.799	A	A	A	A	A	B	B	A	B	B	A	B	A	A	B	B	B	B	A	A	B	B	B	B	B	A	A	A	H	A	B	A	B	B	B	B	A	B	B	B	B	A	A	A	A	B
1017	LG6	Chr6_bin1017	35.037	A	A	A	A	A	B	B	A	B	B	A	B	A	A	B	B	B	B	A	A	B	B	B	B	B	A	A	A	H	A	B	A	B	B	B	B	A	B	B	B	B	A	A	A	A	B
1018	LG6	Chr6_bin1018	35.275	A	A	A	A	A	B	B	A	B	B	A	B	A	A	B	B	B	A	A	A	B	B	B	B	B	A	A	A	H	A	B	A	B	B	B	B	A	B	B	B	B	A	A	A	A	B
1019	LG6	Chr6_bin1019	35.513	A	A	A	A	A	B	B	A	B	B	A	B	A	A	B	B	A	A	A	A	B	B	B	B	B	A	A	A	H	A	B	A	B	B	B	B	A	B	B	B	B	A	A	A	A	B
1020	LG6	Chr6_bin1020	35.751	A	A	A	A	A	B	B	A	B	B	A	B	A	A	B	B	A	A	A	A	B	B	B	B	B	A	A	A	H	A	B	A	B	B	B	A	A	B	B	B	B	A	A	A	A	B
1021	LG6	Chr6_bin1021	35.989	A	A	A	A	A	B	B	A	B	B	A	B	A	A	B	B	A	A	A	A	B	B	B	B	B	A	A	A	H	A	B	A	B	B	B	A	A	B	B	B	B	A	A	A	A	B
1022	LG6	Chr6_bin1022	36.108	A	A	A	A	A	B	B	A	B	B	A	B	A	A	B	B	A	A	A	A	B	B	B	B	B	A	A	A	B	A	B	A	B	B	B	A	A	B	B	B	B	A	A	A	A	B
1023	LG6	Chr6_bin1023	36.346	A	A	A	A	A	B	B	A	B	B	A	B	A	A	B	B	A	A	A	A	B	B	B	B	B	A	A	A	B	A	B	A	B	B	B	A	A	B	B	B	B	A	A	A	A	B
1024	LG6	Chr6_bin1024	36.584	A	A	A	A	A	B	B	A	B	B	A	B	A	A	B	B	A	A	A	A	B	B	B	B	B	A	A	A	B	A	B	A	B	B	B	A	A	B	B	B	B	A	A	A	A	B
1025	LG6	Chr6_bin1025	36.822	A	A	A	A	A	B	B	A	B	B	A	B	A	A	B	B	A	A	A	A	B	B	B	B	B	A	A	A	B	A	B	A	B	B	B	A	A	B	B	B	B	A	A	A	A	B
1026	LG6	Chr6_bin1026	37.06	A	A	A	A	A	B	B	A	B	B	A	B	A	A	B	B	A	A	A	A	B	B	B	B	B	A	A	A	B	A	B	A	B	B	B	A	A	B	B	B	B	A	A	A	A	B
1027	LG6	Chr6_bin1027	37.298	A	A	A	A	A	B	B	A	B	B	A	B	A	A	B	B	A	A	A	A	B	B	B	B	B	A	A	A	B	A	B	A	B	B	B	A	A	B	B	B	B	A	A	A	A	B
1028	LG6	Chr6_bin1028	37.536	A	A	A	A	A	B	B	A	B	B	A	B	A	A	B	B	A	A	A	A	B	B	B	B	B	A	A	A	B	A	B	A	B	B	B	A	A	B	B	B	B	A	A	A	A	B
1029	LG6	Chr6_bin1029	37.774	A	A	A	A	A	B	B	A	B	B	A	B	A	A	B	B	A	A	A	A	B	B	B	B	B	A	A	A	B	A	B	A	B	B	B	A	A	B	B	B	B	A	A	A	A	B
1030	LG6	Chr6_bin1030	38.012	A	A	A	A	A	B	B	A	B	B	A	B	A	A	B	B	A	A	A	A	B	B	B	B	B	A	A	A	B	A	B	A	B	B	B	A	A	B	B	B	B	A	A	A	A	B
1031	LG6	Chr6_bin1031	38.25	A	A	A	A	A	B	B	A	B	B	A	B	A	A	B	B	A	B	A	A	B	B	B	B	B	A	A	A	B	A	B	A	B	B	B	A	A	B	B	B	B	A	A	A	A	B
1032	LG6	Chr6_bin1032	38.368	A	A	A	A	A	B	B	A	B	B	A	B	A	A	B	B	A	B	A	A	B	B	B	B	B	A	A	A	B	A	B	A	B	B	B	A	A	B	B	B	B	A	A	A	A	B
1033	LG6	Chr6_bin1033	38.606	A	A	A	A	A	B	B	A	B	B	A	B	A	A	B	B	B	B	A	A	B	B	B	B	B	A	A	A	B	A	B	A	B	B	B	A	A	B	B	B	B	A	A	A	A	B
1034	LG6	Chr6_bin1034	38.844	A	A	A	A	A	B	B	A	B	B	A	B	A	A	B	B	B	B	A	A	B	B	B	B	B	A	A	A	B	A	B	A	B	B	B	A	A	B	B	B	B	A	A	A	A	B
1035	LG6	Chr6_bin1035	39.323	A	A	A	A	A	B	B	A	B	B	A	B	A	A	B	B	B	B	A	A	B	B	B	B	B	A	A	A	A	A	B	A	B	B	B	A	A	B	B	B	B	A	A	A	A	B
1036	LG6	Chr6_bin1036	39.442	A	A	A	A	A	B	B	A	B	B	A	B	A	A	B	B	B	B	A	A	B	B	B	B	B	A	A	A	H	A	B	A	B	B	B	A	A	B	B	B	B	A	A	A	A	B
1037	LG6	Chr6_bin1037	40.166	A	A	A	A	A	B	B	A	B	B	A	B	A	A	B	B	B	B	A	A	B	B	B	B	B	A	A	A	H	A	B	A	B	B	B	A	A	B	B	B	B	A	B	B	A	B
1038	LG6	Chr6_bin1038	40.891	A	A	A	A	A	B	B	A	B	B	A	B	A	A	B	B	B	B	A	A	B	B	B	B	B	A	A	A	H	A	B	A	B	B	B	A	A	B	B	B	B	A	B	B	A	B
1039	LG6	Chr6_bin1039	41.009	A	A	A	A	A	B	B	A	B	B	A	B	A	A	B	B	B	B	A	A	B	B	B	B	B	A	A	A	A	A	B	A	B	B	B	A	A	B	B	B	B	A	B	B	A	B
1040	LG6	Chr6_bin1040	41.247	A	A	A	A	A	B	B	A	B	B	A	B	A	A	B	B	B	B	A	A	B	B	B	B	B	A	A	A	A	A	B	A	B	B	B	A	A	B	B	B	B	A	B	B	A	B
1041	LG6	Chr6_bin1041	41.366	A	A	A	A	A	B	B	A	B	B	A	B	A	A	B	B	B	B	A	A	B	B	B	B	B	A	A	A	A	A	B	A	B	B	B	A	A	B	B	B	B	A	B	B	A	B
1042	LG6	Chr6_bin1042	41.604	A	A	A	A	A	B	A	A	B	B	A	B	A	A	B	B	B	B	A	A	B	B	B	B	B	A	A	A	A	A	B	A	B	B	B	A	A	B	B	B	B	A	B	B	A	B
1043	LG6	Chr6_bin1043	41.842	A	A	A	A	A	B	A	A	B	B	A	B	A	A	B	B	B	B	A	A	B	B	B	B	B	A	A	A	B	A	B	A	B	B	B	A	A	B	B	B	B	A	B	B	A	B
1044	LG6	Chr6_bin1044	42.2	A	A	A	A	A	B	A	A	B	B	A	B	A	A	B	B	B	B	A	A	B	B	B	B	B	A	A	A	H	A	B	A	B	B	B	A	A	B	B	B	B	A	B	B	A	B
1045	LG6	Chr6_bin1045	42.438	A	A	A	A	A	B	A	A	B	B	A	B	A	A	B	B	B	B	A	A	B	B	B	B	B	A	A	A	H	A	B	A	B	B	B	A	A	B	B	B	B	A	B	B	A	B
1046	LG6	Chr6_bin1046	42.676	A	A	A	A	A	B	A	A	B	B	A	B	A	A	B	B	B	B	A	A	B	B	B	B	B	A	A	A	H	A	B	A	B	B	B	A	A	B	B	B	B	A	B	B	A	B
1047	LG6	Chr6_bin1047	42.914	A	A	A	A	A	B	A	A	B	B	A	B	A	A	B	B	B	B	A	A	B	B	B	B	B	A	A	A	H	A	B	A	B	B	B	A	A	B	B	B	B	A	B	B	A	B
1048	LG6	Chr6_bin1048	43.032	A	A	A	A	A	B	A	A	B	B	A	B	A	A	B	B	B	B	A	A	B	B	B	B	B	A	A	A	B	A	B	A	B	B	B	A	A	B	B	B	B	A	B	B	A	B
1049	LG6	Chr6_bin1049	43.151	A	A	A	A	A	B	A	A	B	B	A	B	A	A	B	B	B	B	A	A	B	B	B	B	B	A	A	A	B	A	B	A	B	B	B	A	A	B	B	B	B	A	B	B	A	B
1050	LG6	Chr6_bin1050	43.63	A	A	A	A	A	B	A	A	B	B	A	B	A	A	B	B	B	B	A	A	B	B	B	B	B	A	A	A	B	A	B	A	B	B	B	A	A	B	B	B	B	A	B	B	A	B
1051	LG6	Chr6_bin1051	43.868	A	A	A	A	A	B	A	A	B	B	A	B	A	A	B	B	B	B	A	A	B	B	B	B	B	A	A	A	B	A	B	A	B	B	B	A	A	B	B	B	B	A	B	B	A	B
1052	LG6	Chr6_bin1052	44.348	A	A	A	B	A	B	A	A	B	B	A	B	A	A	B	B	B	B	A	A	B	B	B	B	B	A	A	A	B	A	B	A	B	B	B	A	A	B	B	B	B	A	B	B	A	B
1053	LG6	Chr6_bin1053	45.32	A	A	A	B	A	B	A	B	B	B	A	B	A	A	B	B	B	B	A	A	B	B	B	B	B	A	A	A	B	A	B	A	B	B	B	A	A	B	B	B	B	A	B	B	A	B
1054	LG6	Chr6_bin1054	45.558	A	A	A	B	A	B	A	B	B	B	A	B	A	A	B	B	B	B	A	A	B	B	B	B	B	A	A	A	B	A	B	A	B	B	B	A	A	B	B	B	B	A	B	B	A	B
1055	LG6	Chr6_bin1055	45.796	A	A	A	B	A	B	A	B	B	B	A	B	A	A	B	B	B	B	A	A	B	B	B	B	B	B	A	A	B	A	B	A	B	B	B	A	A	B	B	B	B	A	B	B	A	B
1056	LG6	Chr6_bin1056	46.034	A	A	A	B	A	B	A	B	B	B	A	B	A	A	B	B	B	B	A	A	B	B	A	B	B	B	A	A	B	A	B	A	B	B	B	A	A	B	B	B	B	A	B	B	A	B
1057	LG6	Chr6_bin1057	46.153	A	A	A	B	A	B	A	B	B	B	A	B	A	A	B	B	B	B	A	A	B	B	A	B	B	B	A	A	B	A	B	A	B	B	B	A	A	B	B	B	B	A	B	B	A	B
1058	LG6	Chr6_bin1058	46.511	A	A	A	B	A	B	A	B	B	B	A	B	A	A	B	B	B	B	A	A	B	B	A	B	B	B	A	A	B	A	B	A	B	B	B	A	A	B	B	B	B	A	B	B	A	B
1059	LG6	Chr6_bin1059	46.99	A	A	A	B	A	B	A	B	B	B	A	B	A	A	B	B	B	A	A	A	B	B	A	B	B	B	A	A	B	A	B	A	B	B	B	A	A	B	B	B	B	A	B	B	A	B
1060	LG6	Chr6_bin1060	47.963	A	A	A	B	A	B	A	B	B	B	A	B	A	A	B	B	A	A	A	A	B	B	A	B	B	B	A	A	B	A	B	A	B	B	B	A	A	B	B	B	B	A	B	B	A	B
1061	LG6	Chr6_bin1061	49.189	A	A	A	B	A	B	A	B	B	B	A	B	A	A	B	B	A	A	A	A	B	B	A	B	B	B	A	A	B	A	B	A	B	B	B	A	A	B	B	A	B	A	B	B	A	B
1062	LG6	Chr6_bin1062	49.427	A	A	A	B	A	B	A	B	B	B	A	B	A	A	B	B	A	A	A	A	B	B	A	B	B	B	A	A	B	A	B	A	B	B	B	A	A	B	B	A	B	A	B	B	A	B
1063	LG6	Chr6_bin1063	49.665	A	A	A	B	A	B	A	B	B	B	A	B	A	A	B	B	A	A	A	A	B	B	A	B	B	B	A	A	B	A	B	A	B	B	B	A	A	B	B	A	B	A	B	B	A	B
1064	LG6	Chr6_bin1064	49.903	A	A	A	B	A	B	A	B	B	B	A	B	A	A	B	B	A	A	A	A	B	B	A	B	B	B	A	A	B	A	B	A	B	B	B	A	A	B	B	A	B	A	B	B	A	B
1065	LG6	Chr6_bin1065	50.627	A	A	A	B	A	A	A	B	B	B	A	B	A	A	B	B	A	A	A	A	B	B	A	B	B	B	A	A	B	A	B	A	B	B	B	A	A	B	B	A	B	A	B	B	A	B
1066	LG6	Chr6_bin1066	51.107	A	B	A	B	A	A	A	B	B	B	A	B	A	A	B	B	A	A	A	A	B	B	A	B	B	B	A	A	B	A	B	A	B	B	B	A	A	B	B	A	B	A	B	B	A	B
1067	LG6	Chr6_bin1067	51.831	A	B	A	B	A	A	A	B	B	B	A	B	A	A	B	B	A	A	A	A	B	B	A	B	B	B	A	A	B	A	B	A	B	B	B	A	A	B	B	A	B	A	B	B	A	B
1068	LG6	Chr6_bin1068	52.069	A	B	A	B	A	A	A	B	B	B	A	B	A	A	B	B	A	A	A	A	B	B	A	B	B	B	A	A	A	A	B	A	B	B	B	A	A	B	B	A	B	A	B	B	A	B
1069	LG6	Chr6_bin1069	52.307	A	B	A	B	A	A	A	B	B	B	A	B	A	A	B	B	A	A	A	A	B	B	A	B	B	B	A	A	A	A	B	A	B	B	B	A	A	B	B	A	B	A	B	B	A	B
1070	LG6	Chr6_bin1070	52.545	A	B	A	B	A	A	A	B	B	B	A	B	A	A	B	B	A	A	A	A	B	B	A	B	B	B	A	A	A	A	B	A	B	B	B	A	A	B	B	A	B	A	B	B	A	B
1071	LG6	Chr6_bin1071	52.783	A	B	A	B	A	A	A	B	B	B	A	B	A	A	B	B	A	A	A	A	B	B	A	B	B	B	A	A	A	A	B	A	B	B	B	A	A	B	B	A	B	A	B	B	A	B
1072	LG6	Chr6_bin1072	53.021	A	B	A	B	A	A	A	B	B	B	A	B	A	A	B	B	A	A	A	A	B	B	A	B	B	B	A	A	B	A	B	A	B	B	B	A	A	B	B	A	B	A	B	B	A	B
1073	LG6	Chr6_bin1073	53.259	A	B	A	B	A	A	A	B	B	B	A	B	A	A	B	B	A	A	A	A	B	B	A	B	B	B	A	A	B	A	B	A	B	B	B	A	A	B	B	A	B	A	B	B	A	B
1074	LG6	Chr6_bin1074	53.497	A	B	A	B	A	A	A	B	B	B	A	B	A	A	B	B	A	A	A	A	B	B	A	B	B	B	A	A	B	A	B	A	B	B	B	A	A	B	B	A	B	A	B	B	A	B
1075	LG6	Chr6_bin1075	53.976	A	B	A	B	A	A	A	B	B	B	A	B	A	A	B	B	A	A	A	A	B	B	A	B	B	B	A	A	B	A	B	A	B	B	B	A	A	B	B	A	B	A	B	B	A	B
1076	LG6	Chr6_bin1076	54.456	A	B	A	B	A	A	A	B	B	B	A	B	A	A	B	B	A	A	A	A	B	B	A	B	B	B	A	A	B	A	B	A	B	B	B	A	A	B	B	A	B	A	B	B	A	B
1077	LG6	Chr6_bin1077	54.694	A	B	A	B	A	A	A	B	B	B	A	B	A	A	B	B	A	A	A	A	B	B	A	B	B	B	A	A	B	A	B	A	B	B	B	A	A	B	B	A	B	A	B	B	A	B
1078	LG6	Chr6_bin1078	54.932	A	B	A	B	A	A	A	B	B	B	A	B	A	A	B	B	A	A	A	A	B	B	A	B	B	B	A	A	B	A	B	A	B	B	B	A	A	B	B	A	B	A	B	B	A	B
1079	LG6	Chr6_bin1079	55.17	A	B	A	B	A	A	A	B	B	B	A	B	A	A	B	B	A	A	A	A	B	B	A	B	B	B	A	A	B	A	B	A	B	B	B	A	A	B	B	A	B	A	B	B	A	B
1080	LG6	Chr6_bin1080	55.408	A	B	A	B	A	A	A	B	B	B	A	B	A	A	B	B	A	A	A	A	B	B	A	B	B	B	A	A	B	A	B	A	B	B	B	A	A	B	B	A	B	B	B	B	A	B
1081	LG6	Chr16_bin3146	71.467	A	B	A	B	A	A	A	A	B	A	B	A	B	A	B	B	A	A	B	A	B	B	A	B	B	B	A	A	B	A	A	A	B	B	B	A	A	B	B	B	A	B	B	B	A	A
1082	LG6	Chr16_bin3147	71.705	A	B	A	B	A	A	A	A	B	A	B	A	B	A	B	B	A	A	B	A	B	B	A	B	B	B	A	A	B	A	A	A	B	B	B	A	A	B	B	B	A	B	B	B	A	A
1083	LG6	Chr16_bin3148	71.824	A	B	A	B	A	A	A	A	B	A	B	A	B	A	B	B	A	A	B	A	B	B	A	B	B	B	A	A	B	A	A	A	B	B	B	A	A	B	B	B	A	B	B	B	A	A
1084	LG6	Chr16_bin3149	72.062	A	B	A	B	A	A	A	A	B	A	B	A	B	A	B	B	A	A	B	A	B	B	A	B	B	B	A	A	B	A	A	A	B	B	B	A	A	B	B	B	A	B	B	B	A	A
1085	LG6	Chr16_bin3150	72.3	A	B	A	B	A	A	A	A	B	A	B	A	B	A	B	B	A	A	B	A	B	B	A	B	B	B	A	A	B	A	A	A	B	B	B	A	A	B	B	B	A	B	B	B	A	A
1086	LG6	Chr16_bin3151	72.538	A	B	A	B	A	A	A	A	B	A	B	A	B	A	B	B	A	A	B	A	B	B	A	B	B	B	A	A	B	A	A	A	B	B	B	A	A	B	B	B	A	B	B	B	A	A
1087	LG6	Chr16_bin3152	73.511	A	B	A	B	A	A	A	A	B	A	B	A	B	A	B	B	A	A	B	A	B	B	A	B	B	B	A	A	B	A	A	A	B	B	B	A	A	B	B	B	A	B	B	B	A	A
1088	LG6	Chr16_bin3153	73.869	A	B	A	B	A	A	A	A	B	A	B	A	B	A	B	B	A	A	B	A	B	B	A	B	B	B	A	A	B	A	A	A	B	B	B	A	A	B	B	B	A	B	B	B	A	A
1089	LG6	Chr16_bin3165	78.434	A	B	A	B	A	A	B	B	B	A	B	A	B	A	B	B	A	A	B	A	B	A	A	B	B	B	A	A	B	A	A	A	B	A	B	A	A	B	A	B	A	B	A	B	A	A
1090	LG6	Chr16_bin3164	78.672	A	B	A	B	A	A	B	B	B	A	B	A	B	A	B	B	A	A	B	A	B	A	A	B	B	B	A	A	B	A	A	A	B	A	B	A	A	B	A	B	A	B	A	B	A	A
1091	LG6	Chr16_bin3163	78.91	A	B	A	B	A	A	B	B	B	A	B	A	B	A	B	B	A	A	B	A	B	A	A	B	B	B	A	A	B	A	A	A	B	B	B	A	A	B	A	B	A	B	A	B	A	A
1092	LG6	Chr16_bin3162	79.883	A	B	A	B	A	A	B	A	B	A	B	A	B	A	B	B	A	A	B	A	B	A	A	B	B	B	A	A	B	A	A	A	B	B	B	A	A	B	A	B	A	B	A	A	A	A
1093	LG6	Chr16_bin3161	80.121	A	B	A	B	A	A	B	A	B	A	B	A	B	A	B	B	A	A	B	A	B	A	A	B	B	B	A	A	B	A	A	A	B	B	B	A	A	B	A	B	A	B	A	A	A	A
1094	LG6	Chr16_bin3160	80.845	A	B	A	B	A	A	A	A	B	A	B	A	B	A	B	B	A	A	B	A	B	A	A	B	B	B	A	A	B	A	A	A	B	B	B	A	A	B	B	B	A	B	A	A	A	A
1095	LG6	Chr16_bin3159	81.083	A	B	A	B	A	A	A	A	B	A	B	A	B	A	B	B	A	A	B	A	B	A	A	B	B	B	A	A	B	A	A	A	B	B	B	A	A	B	B	B	A	B	A	A	A	A
1096	LG6	Chr16_bin3158	81.202	A	B	A	B	A	A	A	A	B	A	B	A	B	A	B	B	A	A	B	A	B	A	A	B	B	B	A	A	B	A	A	A	B	B	B	A	A	B	B	B	A	B	A	A	A	A
1097	LG6	Chr16_bin3157	82.174	A	B	A	B	A	A	A	A	B	A	B	A	B	A	B	B	A	A	B	A	B	B	A	B	B	B	A	A	B	A	A	A	B	B	B	A	A	B	B	B	A	B	A	A	A	A
1098	LG6	Chr16_bin3156	82.412	A	B	A	B	A	A	A	A	B	A	B	A	B	A	B	B	A	A	B	A	B	B	A	B	B	B	A	A	B	A	A	A	B	B	B	A	A	B	B	B	A	B	A	A	A	A
1099	LG6	Chr16_bin3155	83.385	A	B	A	B	A	A	A	A	B	A	B	A	B	A	B	B	A	A	B	A	B	B	A	B	B	B	A	A	B	A	A	A	B	B	B	A	A	B	B	B	A	B	B	B	A	A
1100	LG6	Chr16_bin3154	83.623	A	B	A	B	A	A	A	A	B	A	B	A	B	A	B	B	A	A	B	A	B	B	A	B	B	B	A	A	B	A	A	A	B	B	B	A	A	B	B	B	A	B	B	B	A	A
1101	LG6	Chr16_bin3145	85.894	A	B	A	B	A	A	A	A	B	A	B	A	B	A	B	B	A	A	B	A	B	B	A	B	B	B	A	A	B	A	A	A	B	B	B	A	A	B	B	B	A	B	B	B	A	A
1102	LG6	Chr16_bin3144	86.132	A	B	A	B	A	A	A	A	B	A	B	A	B	A	B	B	A	A	B	A	B	B	A	B	B	B	A	A	B	A	A	A	B	B	B	A	A	B	B	B	A	B	B	B	A	A
1103	LG6	Chr16_bin3143	86.369	A	B	A	B	A	A	A	A	B	A	B	A	B	A	B	B	A	A	B	A	B	B	A	B	B	B	A	A	B	A	A	A	B	B	B	A	A	B	B	B	A	B	B	B	A	A
1104	LG6	Chr16_bin3142	86.607	A	A	A	B	A	A	A	A	B	A	B	A	B	A	B	B	A	A	B	A	B	B	A	B	B	B	A	A	B	A	A	A	B	B	B	A	A	B	B	B	A	B	B	B	A	A
1105	LG6	Chr16_bin3141	87.087	A	A	A	B	A	A	A	A	B	A	B	A	B	A	B	B	A	A	A	A	B	B	A	B	B	B	A	A	B	A	A	A	B	B	B	A	A	B	B	B	A	B	B	B	A	A
1106	LG6	Chr16_bin3140	87.325	A	A	A	B	A	A	A	A	B	A	B	A	B	A	B	B	A	A	A	A	B	B	A	B	B	B	A	A	B	A	A	A	B	B	B	A	A	B	B	B	A	B	B	B	A	B
1107	LG6	Chr16_bin3139	88.297	A	A	A	B	A	A	A	A	B	A	B	A	B	A	B	B	A	A	A	A	B	B	A	B	B	B	A	A	B	A	A	A	B	B	B	A	A	B	B	B	A	B	B	B	A	B
1108	LG6	Chr16_bin3138	89.021	A	A	A	B	A	A	A	A	B	A	B	A	B	A	B	B	A	A	A	A	B	B	A	B	B	B	A	A	B	A	A	A	B	B	B	A	A	B	B	A	A	B	B	B	A	B
1109	LG6	Chr16_bin3137	89.501	A	A	A	B	A	A	A	A	B	A	B	A	B	A	B	B	A	A	A	A	B	B	A	B	B	B	A	A	B	A	A	A	B	B	B	A	A	B	B	A	A	B	B	B	A	B
1110	LG6	Chr16_bin3136	89.739	A	A	A	B	A	A	A	A	B	A	B	A	B	A	B	B	A	A	A	A	B	B	A	B	B	B	A	A	B	A	A	A	B	B	B	A	A	B	B	A	A	B	B	B	A	B
1111	LG6	Chr16_bin3135	89.977	A	A	A	B	A	A	A	A	B	A	B	A	B	A	B	B	A	A	A	A	B	B	A	B	B	B	A	A	B	A	A	A	B	B	B	A	A	B	B	A	A	B	B	B	A	B
1112	LG6	Chr16_bin3134	90.456	A	B	A	B	A	A	A	A	B	A	B	A	B	A	B	B	A	A	A	A	B	B	A	B	B	B	A	A	B	A	A	A	B	B	B	A	A	B	B	A	A	B	B	B	A	B
1113	LG6	Chr16_bin3133	90.935	A	B	A	B	A	A	A	A	B	A	B	A	B	A	B	B	B	B	A	A	B	B	A	B	B	B	A	A	B	A	A	A	B	B	B	A	A	B	B	A	A	B	B	B	A	B
1114	LG6	Chr16_bin3132	91.66	A	B	A	B	A	A	A	B	B	A	B	A	B	A	B	B	B	B	A	A	B	B	A	B	B	B	A	A	B	A	A	A	B	B	B	A	A	B	B	A	A	B	B	B	A	B
1115	LG6	Chr16_bin3131	93.012	A	B	A	B	A	A	A	B	B	A	B	A	B	A	B	B	B	B	A	A	B	B	A	B	B	B	A	A	B	A	A	A	B	B	B	A	A	B	B	A	A	B	B	B	A	B
1116	LG6	Chr16_bin3130	93.984	A	B	A	B	A	A	A	B	B	A	B	A	B	A	B	B	B	B	A	B	B	B	A	B	B	B	A	A	B	A	A	A	B	B	B	A	A	B	B	A	A	B	B	B	A	B
1117	LG6	Chr16_bin3129	94.103	A	B	A	B	A	A	A	B	B	A	B	A	B	A	B	B	B	B	A	B	B	B	A	B	B	B	A	A	B	A	A	A	B	B	B	A	A	B	B	A	A	B	B	B	A	B
1118	LG6	Chr16_bin3128	94.582	A	B	A	B	A	A	A	B	B	A	B	A	B	A	B	B	B	B	A	B	B	B	A	B	B	B	A	A	B	A	A	A	B	B	B	A	A	B	B	A	A	B	B	B	A	B
1119	LG6	Chr16_bin3127	95.062	A	B	A	B	A	A	A	B	B	A	B	A	B	A	B	B	B	B	A	B	B	B	A	B	B	B	A	A	B	A	A	A	B	B	B	A	A	B	B	A	A	B	B	B	A	B
1120	LG6	Chr16_bin3126	95.541	A	B	A	B	A	A	A	B	B	A	A	A	A	A	B	B	B	B	A	B	B	B	A	B	B	B	A	A	B	A	A	A	B	B	B	A	A	B	B	A	A	B	B	B	A	B
1121	LG6	Chr16_bin3125	95.779	A	B	A	B	A	A	A	B	B	A	A	A	A	A	B	B	B	B	A	B	B	B	A	B	B	B	A	A	B	A	A	A	B	B	B	A	A	B	B	A	A	B	B	B	A	B
1122	LG6	Chr16_bin3123	97.132	A	B	A	B	A	A	A	B	B	A	A	A	A	A	B	B	B	B	A	B	B	B	A	B	B	B	A	A	B	B	A	A	B	B	B	A	A	B	B	A	A	B	B	B	A	B
1123	LG6	Chr16_bin3124	97.611	A	B	A	B	A	A	A	B	B	A	A	A	A	A	B	B	B	B	A	B	B	B	A	B	B	B	A	A	B	B	A	A	B	B	B	A	A	B	B	A	A	B	B	B	A	B
1124	LG6	Chr6_bin1081	106.077	A	B	A	B	A	A	A	B	B	B	A	B	A	A	B	B	A	B	A	A	B	B	A	B	B	B	A	A	B	A	B	A	B	B	B	A	A	B	B	A	B	B	B	B	A	B
1125	LG6	Chr6_bin1082	106.557	A	B	A	B	A	A	A	B	B	B	A	B	A	A	B	B	A	B	A	A	A	B	A	B	B	B	A	A	B	A	B	A	B	B	B	A	A	B	B	A	B	B	B	B	A	B
1126	LG6	Chr6_bin1083	109.102	A	B	A	B	A	A	A	B	B	B	A	B	A	A	B	B	A	B	A	A	A	B	A	B	B	B	A	B	B	A	B	A	B	B	B	B	B	B	B	A	B	B	B	B	A	B
1127	LG6	Chr6_bin1084	110.075	A	B	A	B	A	A	A	A	B	B	A	B	A	A	B	B	A	B	A	A	A	B	A	B	B	B	A	B	B	A	B	A	B	B	B	B	B	B	B	A	B	B	B	B	A	B
1128	LG6	Chr6_bin1085	114.347	A	B	A	B	A	A	A	A	B	B	A	B	A	A	B	B	A	B	B	B	A	B	A	B	B	B	A	B	B	A	B	A	B	A	B	B	B	B	B	A	A	B	B	B	A	B
1129	LG6	Chr6_bin1086	115.572	A	B	A	B	B	A	A	A	B	B	A	B	A	A	B	B	A	B	B	B	A	B	A	B	B	B	A	B	B	A	B	A	B	A	B	B	B	B	B	A	A	B	B	B	A	A
1130	LG6	Chr6_bin1087	116.545	A	B	A	B	B	A	A	A	A	A	A	B	A	A	B	B	A	B	B	B	A	B	A	B	B	B	A	B	B	A	B	A	B	A	B	B	B	B	B	A	A	B	B	B	A	A
1131	LG6	Chr6_bin1088	116.783	A	B	A	B	B	A	A	A	A	A	A	B	A	A	B	B	A	B	B	B	A	B	A	B	B	B	A	B	B	A	B	A	B	A	A	B	B	B	B	A	A	B	B	B	A	A
1132	LG6	Chr6_bin1089	117.263	B	B	A	B	B	A	A	A	A	A	A	B	A	A	B	B	A	B	B	B	A	B	A	B	B	B	A	B	B	A	B	A	B	A	A	B	B	B	B	A	A	B	B	B	A	A
1133	LG6	Chr6_bin1090	118.488	B	B	A	B	B	A	A	A	A	A	A	B	A	A	B	B	B	B	B	B	A	B	A	B	B	B	B	B	B	A	B	B	B	A	A	B	B	B	B	A	A	A	B	B	A	A
1134	LG6	Chr6_bin1091	118.967	B	B	A	B	B	A	A	A	A	A	A	B	A	A	B	B	B	B	B	B	A	B	A	B	B	B	B	B	B	A	B	B	B	A	A	B	B	B	B	B	A	A	B	B	A	A
1135	LG6	Chr6_bin1092	119.692	B	B	B	B	B	A	A	A	A	A	A	B	A	A	B	B	B	B	B	B	A	B	A	B	A	B	B	B	B	A	A	B	B	A	A	B	B	B	B	B	A	A	B	B	A	A
1136	LG6	Chr6_bin1093	119.93	B	B	B	B	B	A	A	A	A	A	A	A	A	A	B	B	B	B	B	B	A	B	A	B	A	B	B	B	B	A	A	B	B	A	A	B	B	B	B	B	A	A	B	B	A	A
1137	LG6	Chr6_bin1094	120.168	B	B	B	B	B	A	B	A	A	A	A	A	A	A	B	B	B	B	B	B	A	B	A	B	A	B	B	B	B	A	A	B	B	A	A	B	B	B	B	B	A	A	B	B	A	A
1138	LG6	Chr6_bin1095	120.647	B	B	B	B	B	A	B	A	A	A	A	A	A	A	B	B	B	B	B	B	A	B	A	B	A	B	B	B	B	A	A	B	B	A	A	B	B	B	B	B	A	A	B	B	A	A
1139	LG6	Chr6_bin1096	120.885	B	B	B	B	B	A	B	A	A	A	A	A	A	A	B	B	B	B	B	B	A	B	A	B	A	B	B	B	B	A	A	B	B	A	A	B	B	B	B	B	A	A	B	B	A	A
1140	LG6	Chr6_bin1097	121.123	B	B	B	B	B	A	B	A	A	A	A	A	A	A	B	B	B	B	B	B	A	B	A	B	A	B	B	B	B	A	A	B	B	A	A	B	B	B	B	B	A	A	B	B	A	A
1141	LG6	Chr6_bin1098	121.603	B	B	B	B	B	A	B	A	A	A	A	A	A	A	B	B	B	B	B	B	A	B	A	B	A	B	B	B	B	A	A	B	B	A	A	B	B	B	B	B	A	A	B	B	A	A
1142	LG6	Chr6_bin1099	121.841	B	B	B	B	B	A	B	A	A	A	A	A	A	A	B	B	B	B	B	B	A	B	A	B	A	B	B	B	B	A	A	B	B	A	A	B	B	B	B	B	A	A	B	B	A	A
1143	LG6	Chr6_bin1100	122.079	B	B	B	B	B	A	B	A	A	A	A	A	A	A	B	B	B	B	B	B	A	B	A	B	A	B	B	B	B	A	A	B	B	A	A	B	B	B	B	B	A	A	B	B	A	A
1144	LG6	Chr6_bin1101	123.052	B	B	B	B	B	A	B	A	A	A	A	A	A	A	B	B	B	B	B	B	A	B	A	B	A	B	B	B	B	A	A	B	B	A	A	B	B	B	B	B	A	A	B	B	A	A
1145	LG6	Chr6_bin1102	123.29	B	B	B	B	B	A	B	A	A	A	A	A	A	A	B	B	B	B	B	B	A	B	A	B	A	B	B	B	B	B	A	B	B	A	A	B	B	B	B	B	A	A	B	B	A	A
1146	LG6	Chr6_bin1103	123.769	B	B	B	B	B	A	B	A	A	A	A	A	A	A	B	B	B	B	B	B	A	B	A	B	A	B	B	B	B	B	A	B	B	A	A	B	B	B	B	B	A	A	B	B	A	A
1147	LG6	Chr6_bin1104	124.742	B	B	B	B	B	A	B	A	A	A	A	A	A	A	B	B	B	B	B	B	B	B	A	B	A	B	B	B	B	B	A	B	B	A	A	B	B	B	B	B	A	A	B	B	B	A
1148	LG6	Chr6_bin1105	125.466	B	B	B	B	B	A	B	A	A	A	A	A	A	A	B	B	B	B	B	B	B	B	A	B	A	B	B	B	B	B	A	B	B	A	A	B	B	B	B	B	A	A	B	B	B	A
1149	LG6	Chr6_bin1106	125.704	B	B	B	B	B	A	B	A	A	A	A	A	A	A	B	B	B	B	B	B	B	B	A	B	A	B	B	B	B	B	A	B	B	A	A	B	B	B	B	B	A	A	B	B	B	A
1150	LG6	Chr6_bin1107	126.677	B	B	B	B	B	A	B	A	A	A	A	A	A	A	B	B	B	B	B	B	B	B	A	B	A	B	B	B	B	B	A	B	B	A	A	B	B	B	B	B	A	A	A	B	B	A
1151	LG6	Chr6_bin1108	127.65	B	B	B	B	B	A	B	A	A	A	A	A	A	A	B	B	B	B	B	B	B	B	A	B	A	B	B	B	B	B	A	B	B	A	A	B	B	B	B	B	A	A	A	B	B	A
1152	LG6	Chr6_bin1109	128.623	B	B	B	B	B	A	B	A	A	A	A	A	A	A	B	B	B	B	B	B	B	B	A	B	A	B	B	B	B	B	A	A	B	A	A	B	B	B	B	B	A	A	A	B	B	A
1153	LG6	Chr6_bin1110	129.348	B	B	B	B	B	A	B	A	A	A	A	A	A	A	B	B	B	B	B	B	B	B	A	B	A	B	B	B	B	B	A	A	A	A	A	B	B	B	B	B	A	A	A	B	B	A
1154	LG6	Chr6_bin1111	129.586	B	B	B	B	B	A	B	A	A	A	A	A	A	A	B	B	B	B	B	B	B	B	A	B	A	B	B	B	B	B	A	A	A	A	A	B	B	B	B	B	A	A	A	B	B	A
1155	LG6	Chr6_bin1112	129.824	B	B	B	B	B	A	B	A	A	A	A	A	A	A	B	B	B	B	B	B	B	B	A	B	A	B	B	B	B	B	A	A	A	A	A	B	B	B	B	B	A	A	A	B	B	A
1156	LG7	Chr7_bin1113	0	A	A	B	B	A	B	B	A	A	A	B	A	B	B	A	A	B	B	A	A	B	A	B	B	A	B	A	A	A	A	A	A	A	A	B	A	B	B	B	B	A	B	A	A	B	B
1157	LG7	Chr7_bin1114	0.479	A	A	B	B	A	B	B	A	A	A	B	A	B	B	A	A	B	B	A	A	B	A	B	B	A	B	A	A	A	A	A	A	A	A	B	A	B	B	B	B	A	B	A	A	B	B
1158	LG7	Chr7_bin1115	0.717	A	A	B	B	A	B	B	A	A	A	B	A	B	B	A	A	B	B	A	A	B	A	B	B	A	B	A	A	A	A	A	A	A	A	B	A	B	B	B	B	A	B	A	A	B	B
1159	LG7	Chr7_bin1116	1.942	A	A	B	B	A	B	B	A	A	A	B	A	B	B	A	A	B	B	A	A	B	A	B	B	A	B	A	A	A	A	A	A	A	A	B	A	B	B	B	B	A	B	A	A	B	B
1160	LG7	Chr7_bin1117	2.667	A	A	B	B	A	B	B	A	A	A	B	A	B	B	A	A	B	B	A	A	B	A	B	B	A	B	A	A	A	A	A	A	A	A	B	B	B	B	B	B	A	B	A	A	B	B
1161	LG7	Chr7_bin1118	4.147	A	A	B	B	A	B	B	A	A	A	B	A	B	B	A	A	A	B	A	A	B	A	B	B	A	B	A	A	B	A	A	A	A	A	B	B	B	B	B	B	A	B	A	A	B	B
1162	LG7	Chr7_bin1119	5.372	A	A	B	B	A	B	B	A	A	A	B	A	B	B	A	A	A	B	A	A	B	A	B	B	A	B	A	A	B	A	A	A	A	A	B	B	B	B	B	B	A	B	A	A	B	B
1163	LG7	Chr7_bin1120	6.853	A	A	B	B	A	B	B	A	A	A	B	A	B	B	A	A	A	B	A	A	B	A	B	B	A	B	A	A	B	A	A	A	A	A	B	B	B	B	B	B	A	B	A	A	B	B
1164	LG7	Chr7_bin1121	7.826	A	A	B	B	A	B	B	A	A	A	B	A	B	B	A	A	A	B	A	A	B	A	B	B	A	B	A	A	A	A	A	A	A	A	B	B	B	B	B	B	A	B	A	A	B	A
1165	LG7	Chr7_bin1122	8.798	A	A	B	B	A	B	B	A	A	A	B	A	B	B	A	A	A	B	A	A	B	A	B	B	A	B	A	A	A	A	A	A	A	A	B	B	B	B	B	B	A	B	A	A	B	A
1166	LG7	Chr7_bin1123	9.278	A	A	B	B	A	B	B	A	A	A	B	A	B	B	A	A	A	B	A	A	B	A	B	B	A	B	A	B	A	A	A	A	A	A	B	B	B	B	B	B	A	B	A	A	B	A
1167	LG7	Chr7_bin1124	10.002	A	A	B	B	A	B	B	A	A	A	B	A	B	B	A	A	A	B	A	A	B	A	B	B	A	B	A	B	A	A	B	A	A	A	B	B	B	B	B	B	A	B	A	A	B	A
1168	LG7	Chr7_bin1125	10.24	A	A	B	B	A	B	B	A	B	A	B	A	B	B	A	A	A	B	A	A	B	A	B	B	A	B	A	B	A	A	B	A	A	A	B	B	B	B	B	B	A	B	A	A	B	A
1169	LG7	Chr7_bin1126	11.465	A	A	B	B	A	B	B	A	B	A	B	A	B	B	A	A	A	B	A	A	B	A	B	B	A	B	A	B	A	A	B	A	A	A	B	B	B	B	B	B	A	B	A	A	B	B
1170	LG7	Chr7_bin1127	12.189	A	A	B	B	A	B	B	A	B	A	B	A	B	B	A	A	A	B	A	A	B	A	B	B	A	B	A	B	A	A	B	A	A	A	B	B	B	B	B	B	A	B	A	A	B	B
1171	LG7	Chr7_bin1128	13.287	A	A	B	B	A	B	B	A	B	A	B	A	B	B	A	A	A	B	A	A	B	A	B	B	A	B	A	B	A	A	B	A	A	A	B	B	B	B	B	B	A	B	A	A	B	B
1172	LG7	Chr7_bin1129	14.26	A	A	B	B	A	B	B	A	B	A	B	B	B	B	A	A	A	B	A	A	B	A	B	B	A	B	A	B	A	A	B	A	A	A	B	B	B	B	B	B	B	B	A	A	B	B
1173	LG7	Chr7_bin1130	14.739	A	A	B	B	A	B	B	A	B	A	B	B	B	B	A	A	A	B	A	A	B	A	B	B	A	B	A	B	A	A	B	A	A	A	B	B	B	B	B	B	B	B	A	A	B	B
1174	LG7	Chr7_bin1131	14.977	A	A	B	B	A	B	B	A	B	A	B	B	B	B	A	A	A	B	A	A	B	A	B	B	A	B	A	B	A	A	B	A	A	A	B	B	A	B	B	B	B	B	A	A	B	B
1175	LG7	Chr7_bin1132	16.33	A	A	B	B	A	B	B	A	B	A	B	B	B	B	A	A	A	B	A	A	B	A	B	B	A	B	A	B	A	A	B	A	A	A	B	B	A	B	B	B	B	B	A	A	B	B
1176	LG7	Chr7_bin1133	18.466	A	A	B	B	A	B	A	A	A	A	B	A	B	B	A	A	A	B	A	A	B	A	B	B	A	B	A	B	A	A	B	A	A	A	B	B	A	B	B	B	A	B	A	A	B	B
1177	LG7	Chr7_bin1134	18.704	A	A	B	B	A	B	A	A	A	A	B	A	B	B	B	A	A	B	A	A	B	A	B	B	A	B	A	B	A	A	B	A	A	A	B	B	A	B	B	B	A	B	A	A	B	B
1178	LG7	Chr7_bin1135	18.942	A	A	B	B	A	B	A	A	A	A	B	A	B	B	B	A	A	B	A	A	B	A	B	B	A	B	A	B	A	A	B	A	A	A	B	B	A	B	B	B	A	B	A	A	B	B
1179	LG7	Chr7_bin1136	19.79	A	A	B	B	A	B	A	A	A	A	B	A	B	B	B	A	A	B	A	A	B	A	B	B	A	B	A	B	A	A	B	A	A	A	B	B	A	B	B	B	A	B	A	A	B	B
1180	LG7	Chr7_bin1137	20.028	A	A	B	B	A	B	A	A	A	A	B	A	B	B	B	A	A	B	A	A	B	A	B	B	A	B	A	B	A	A	B	A	A	A	B	B	A	B	B	B	A	B	A	A	B	B
1181	LG7	Chr7_bin1138	20.266	A	A	B	B	A	B	A	A	A	A	B	A	B	B	B	A	A	B	A	A	B	A	B	B	A	B	A	B	A	A	B	A	A	A	B	B	A	B	B	B	A	B	A	A	B	B
1182	LG7	Chr7_bin1139	22.006	A	A	B	B	A	B	A	A	B	A	B	A	B	B	B	A	A	B	A	A	B	A	B	B	A	B	A	B	A	A	B	A	A	A	B	B	A	A	B	A	A	B	A	A	B	B
1183	LG7	Chr7_bin1140	22.244	A	A	B	B	A	B	A	A	B	A	B	A	B	B	B	A	A	B	A	A	B	A	B	B	A	B	A	B	A	A	B	A	A	A	B	B	A	A	B	A	A	B	A	A	B	B
1184	LG7	Chr7_bin1141	22.969	A	A	B	B	A	B	A	A	B	A	B	A	B	B	B	A	A	B	A	A	B	A	B	B	A	B	A	B	A	A	B	A	A	A	B	B	A	A	B	A	A	B	A	A	B	B
1185	LG7	Chr7_bin1142	23.693	A	A	A	B	A	B	A	A	B	A	B	A	B	B	B	A	A	B	A	A	B	A	B	B	A	B	A	B	A	A	B	A	A	A	B	B	A	A	B	A	A	B	A	A	B	B
1186	LG7	Chr7_bin1143	24.172	A	A	A	B	A	B	A	A	B	A	B	A	B	B	B	A	A	B	A	A	B	A	B	B	A	B	A	B	A	A	B	A	A	A	B	B	A	A	B	A	A	B	A	A	B	B
1187	LG7	Chr7_bin1144	25.145	A	A	A	B	A	B	A	A	B	A	B	A	B	B	B	A	A	B	A	A	B	A	B	B	A	B	A	B	A	A	B	A	A	A	B	B	A	A	B	A	A	B	A	A	B	B
1188	LG7	Chr7_bin1145	25.624	A	A	A	B	A	B	A	A	B	B	B	A	B	B	B	A	A	B	A	A	B	A	B	B	A	B	A	B	A	A	B	A	A	A	B	B	A	A	B	A	A	B	A	A	B	B
1189	LG7	Chr7_bin1146	26.597	A	A	A	B	A	B	A	A	B	B	B	A	B	B	B	A	A	B	A	A	B	A	B	B	A	B	A	B	A	A	B	A	A	A	B	B	A	A	B	A	A	B	A	A	B	B
1190	LG7	Chr7_bin1147	27.077	A	A	A	B	A	B	A	A	B	B	B	A	B	B	B	A	A	B	A	A	B	A	B	B	A	B	A	B	A	B	B	A	A	A	B	B	A	A	B	A	A	B	A	A	B	B
1191	LG7	Chr7_bin1148	27.801	A	A	A	B	A	B	A	A	B	B	B	A	B	B	B	A	A	B	A	A	B	A	B	B	B	B	A	B	A	B	B	A	A	A	B	B	A	A	B	A	A	B	A	A	B	B
1192	LG7	Chr7_bin1149	28.28	A	A	A	B	A	B	A	A	B	B	B	A	B	B	B	A	A	B	A	A	B	A	B	B	B	B	A	B	A	B	B	A	A	A	B	B	A	A	B	A	A	B	A	A	B	B
1193	LG7	Chr7_bin1150	29.253	A	A	A	B	A	B	A	B	B	B	B	A	B	B	B	A	A	B	A	A	B	B	B	A	B	B	A	B	A	B	B	A	A	A	B	B	A	A	B	A	A	B	A	A	B	B
1194	LG7	Chr7_bin1151	29.491	A	A	A	B	A	B	A	B	B	B	B	A	B	B	B	A	A	B	A	A	B	B	B	A	B	B	A	B	A	B	B	A	A	A	B	B	A	A	B	A	A	B	A	A	B	B
1195	LG7	Chr7_bin1152	29.97	A	A	A	B	A	B	A	B	B	B	B	A	B	B	B	A	A	B	A	A	B	B	B	A	B	B	A	B	A	B	B	A	A	A	B	B	A	A	B	A	A	B	A	A	B	B
1196	LG7	Chr7_bin1153	30.208	A	A	A	B	A	B	A	B	B	B	B	A	B	B	B	A	A	B	A	A	B	B	B	A	B	B	A	B	A	B	B	A	A	A	B	B	A	A	B	A	A	B	A	A	B	B
1197	LG7	Chr7_bin1154	30.933	A	A	A	B	A	B	B	B	B	B	A	A	B	B	B	A	A	B	A	A	B	B	B	A	B	B	A	B	A	B	B	A	A	A	B	B	A	A	B	A	A	B	A	A	B	B
1198	LG7	Chr7_bin1155	31.171	A	A	A	B	B	B	B	B	B	B	A	A	B	B	B	A	A	B	A	A	B	B	B	A	B	B	A	B	A	B	B	A	A	A	B	B	A	A	B	A	A	B	A	A	B	B
1199	LG7	Chr7_bin1156	31.409	A	A	A	B	B	B	B	B	B	B	A	A	B	B	B	A	A	B	A	A	B	B	B	A	B	B	A	B	A	B	B	A	A	A	B	B	A	A	B	A	A	B	A	A	B	B
1200	LG7	Chr7_bin1157	31.647	A	A	A	B	B	B	B	B	B	B	A	A	B	B	B	A	A	B	A	A	B	B	B	A	B	B	A	B	A	B	B	A	A	A	B	B	A	A	B	A	A	B	A	A	B	B
1201	LG7	Chr7_bin1158	31.885	A	A	A	B	B	B	B	B	B	B	A	A	B	B	B	A	A	B	A	A	B	B	B	A	B	B	A	B	A	B	B	A	A	B	B	B	A	A	B	A	A	B	A	A	B	B
1202	LG7	Chr7_bin1159	32.609	A	A	A	A	B	B	B	B	B	B	A	A	A	B	B	A	A	B	A	A	B	B	B	A	B	B	A	B	A	B	B	A	A	B	B	B	A	A	B	A	A	B	A	A	B	B
1203	LG7	Chr7_bin1160	32.847	A	A	A	A	B	B	B	B	B	B	A	A	A	B	B	A	A	B	A	A	B	B	B	A	B	B	A	B	A	B	B	A	A	B	B	B	A	A	B	A	A	B	A	A	B	B
1204	LG7	Chr7_bin1161	33.326	A	A	A	A	B	B	B	B	B	B	A	A	A	B	B	A	A	B	A	A	B	B	B	A	B	B	B	B	A	B	B	A	A	B	B	B	A	A	B	A	A	B	A	A	B	B
1205	LG7	Chr7_bin1162	33.564	A	A	A	A	B	B	B	B	B	B	A	A	A	B	B	A	A	B	A	A	B	B	B	A	B	B	B	B	A	B	B	A	A	B	B	B	A	A	B	A	A	B	A	A	B	B
1206	LG7	Chr7_bin1163	34.289	A	A	A	A	B	B	B	B	B	B	A	A	A	B	B	B	A	B	A	A	B	B	B	A	B	B	B	B	A	B	B	A	A	B	B	B	A	A	B	A	A	B	A	A	B	B
1207	LG7	Chr7_bin1164	34.768	A	A	A	A	B	B	B	B	B	B	A	A	A	B	B	B	A	B	A	A	B	B	B	A	B	B	B	B	A	B	B	A	A	B	B	B	A	A	B	A	A	A	A	A	B	B
1208	LG7	Chr7_bin1165	35.006	A	A	A	A	B	B	B	B	B	B	A	A	A	B	B	B	A	B	A	A	B	B	B	A	B	B	B	B	A	B	B	A	A	B	B	B	A	A	B	A	B	A	A	A	B	B
1209	LG7	Chr7_bin1166	35.485	A	A	A	A	B	B	B	B	B	B	A	B	A	B	B	B	A	B	A	A	B	B	B	A	B	B	B	B	A	B	B	A	A	B	B	B	A	A	B	A	B	A	A	A	B	B
1210	LG7	Chr7_bin1167	35.965	A	A	A	A	B	B	B	B	B	B	A	B	A	B	B	B	A	B	A	A	B	B	B	A	B	B	B	B	A	B	B	A	A	B	B	B	A	A	B	A	B	A	A	A	B	B
1211	LG7	Chr7_bin1168	36.689	A	A	A	A	B	B	B	B	B	B	A	B	A	B	B	B	A	B	A	A	B	B	B	A	B	B	B	B	B	B	B	A	A	B	B	B	A	A	B	A	B	A	A	A	B	B
1212	LG7	Chr7_bin1169	37.914	A	A	A	A	B	A	B	B	B	B	A	B	A	B	B	B	A	B	A	A	B	B	B	A	B	B	B	B	B	B	B	A	B	B	B	B	A	A	B	A	B	A	A	A	B	B
1213	LG7	Chr7_bin1170	38.638	A	A	A	A	B	A	B	B	B	B	A	B	A	B	B	B	A	B	A	A	B	B	B	A	B	B	B	B	B	B	B	A	B	B	B	B	A	A	B	A	B	A	A	A	B	B
1214	LG7	Chr7_bin1171	38.876	A	A	A	A	B	A	B	B	B	B	A	B	A	B	B	B	A	B	A	A	B	B	B	A	B	B	B	B	B	B	B	A	B	B	B	B	A	A	B	A	B	A	A	A	B	B
1215	LG7	Chr7_bin1172	39.601	A	A	A	A	B	A	B	B	B	B	A	B	A	B	B	B	A	B	A	A	B	B	B	A	B	B	B	B	B	B	B	A	B	B	B	B	A	A	B	A	B	A	A	A	B	B
1216	LG7	Chr7_bin1173	39.839	A	A	A	A	B	A	B	A	B	B	A	B	A	B	B	B	A	B	A	A	B	B	B	A	B	B	B	B	B	B	B	A	B	B	B	B	A	A	B	A	B	A	A	A	B	B
1217	LG7	Chr7_bin1174	40.077	A	A	A	A	B	A	B	A	B	B	A	B	A	B	B	B	A	B	A	A	B	B	B	A	B	B	B	B	B	B	B	A	B	B	B	B	A	A	B	A	B	A	A	A	B	B
1218	LG7	Chr7_bin1175	40.314	A	A	A	A	B	A	B	A	B	B	A	B	A	B	B	B	A	B	A	A	B	B	B	A	B	B	B	B	B	B	B	A	B	B	B	B	A	A	B	A	B	A	A	A	B	B
1219	LG7	Chr7_bin1176	40.552	A	A	A	A	B	A	B	A	B	B	A	B	A	B	B	B	A	B	A	A	B	B	B	A	B	B	B	B	B	B	B	A	B	B	B	B	A	A	B	A	B	A	A	A	B	B
1220	LG7	Chr7_bin1177	41.032	B	A	A	A	B	A	B	A	B	B	A	B	A	B	B	B	A	B	A	A	B	B	B	A	B	B	B	B	B	B	B	A	B	B	B	B	A	A	B	A	B	A	A	A	B	B
1221	LG7	Chr7_bin1178	41.27	B	A	A	A	A	A	B	A	B	B	A	B	A	B	B	B	A	B	A	A	B	B	B	A	B	B	B	B	B	B	B	A	B	B	B	B	A	A	B	A	B	A	A	A	B	B
1222	LG7	Chr7_bin1179	41.508	B	A	A	A	A	A	B	A	B	B	A	B	A	B	B	B	A	B	A	A	B	B	B	A	B	B	B	B	B	B	B	A	B	B	B	B	A	A	B	A	B	A	A	A	B	B
1223	LG7	Chr7_bin1181	41.626	B	A	A	A	A	A	B	A	B	B	A	B	A	B	B	B	A	B	A	A	B	B	B	A	B	B	B	B	B	B	B	A	B	B	B	B	A	A	B	A	B	A	A	A	B	B
1224	LG7	Chr7_bin1180	41.864	B	A	A	A	A	A	B	A	B	B	A	B	A	B	B	B	A	B	A	A	B	B	B	A	B	B	B	B	B	B	B	A	B	B	B	B	A	A	B	A	B	A	A	A	B	B
1225	LG7	Chr7_bin1182	42.223	B	A	A	A	A	A	B	A	B	B	A	B	A	B	B	B	A	B	A	A	B	B	B	A	B	A	B	B	B	B	B	A	B	B	B	B	A	A	B	A	B	A	A	A	B	B
1226	LG7	Chr7_bin1183	42.702	B	A	A	A	A	A	B	A	B	B	A	B	A	B	B	B	A	B	A	A	B	B	B	A	B	A	B	B	B	B	B	A	B	B	B	B	A	A	B	A	B	A	A	A	B	B
1227	LG7	Chr7_bin1184	42.94	B	A	A	A	A	A	B	A	B	B	A	B	A	B	B	B	A	B	A	A	B	B	B	A	B	A	B	B	B	B	B	A	B	B	B	B	A	A	B	A	B	A	A	A	B	B
1228	LG7	Chr7_bin1185	43.059	B	A	A	A	A	A	B	A	B	B	A	B	A	B	B	B	A	B	A	A	B	B	B	A	B	A	B	B	B	B	B	A	B	B	B	B	A	A	B	A	B	A	A	A	B	B
1229	LG7	Chr7_bin1186	43.177	B	A	A	A	A	A	B	A	B	B	A	B	A	B	B	B	A	B	A	A	B	B	B	A	B	A	B	B	B	B	B	A	B	B	B	B	A	A	B	A	B	A	A	A	B	B
1230	LG7	Chr7_bin1187	43.536	B	A	A	A	A	A	B	A	B	B	A	B	A	B	B	B	A	B	A	A	B	B	B	A	B	A	B	B	B	B	B	A	B	B	B	B	A	A	B	A	B	A	A	A	B	B
1231	LG7	Chr7_bin1188	43.774	B	A	A	A	A	A	B	A	B	B	A	B	A	B	A	B	A	B	A	A	B	B	B	A	B	A	B	B	B	B	B	A	B	B	B	B	A	A	B	A	B	A	A	A	B	B
1232	LG7	Chr7_bin1189	44.012	B	A	A	A	A	A	B	A	B	B	A	B	A	B	A	B	A	B	A	A	B	B	B	A	B	A	B	B	B	B	B	A	B	B	B	B	A	A	B	A	B	A	A	A	B	B
1233	LG7	Chr7_bin1190	44.13	B	A	A	A	A	A	B	A	B	B	A	B	A	B	A	B	A	B	A	A	B	B	B	A	B	A	B	B	B	B	B	A	B	B	B	B	A	A	B	A	B	A	A	A	B	B
1234	LG7	Chr7_bin1191	44.368	B	A	A	A	A	A	B	A	B	B	A	B	A	B	A	B	A	B	A	A	B	B	B	A	B	A	B	B	B	B	B	A	B	B	B	B	A	A	B	A	B	A	A	A	B	B
1235	LG7	Chr7_bin1193	44.726	B	A	A	A	A	A	B	A	B	B	A	B	A	B	A	B	A	B	A	A	B	B	B	A	B	A	B	B	B	B	B	A	B	B	B	B	A	A	B	A	B	A	A	A	B	B
1236	LG7	Chr7_bin1194	44.964	B	A	A	A	A	A	B	A	B	B	A	B	A	B	A	B	A	B	A	A	B	B	B	A	B	A	B	B	B	B	B	A	B	B	B	B	A	A	A	A	B	A	A	A	B	B
1237	LG7	Chr7_bin1195	45.202	B	A	A	A	A	A	B	A	B	B	A	B	A	B	A	B	A	B	A	A	B	B	B	A	B	A	B	B	B	B	B	A	B	B	B	B	A	A	A	A	B	A	A	A	B	B
1238	LG7	Chr7_bin1196	45.44	B	A	A	A	A	A	B	A	B	B	A	B	A	B	A	B	A	B	A	A	B	B	B	A	B	A	B	B	B	B	B	A	B	B	B	B	A	A	A	A	B	A	A	A	B	B
1239	LG7	Chr7_bin1197	45.678	B	A	A	A	A	A	B	A	B	B	A	B	A	B	A	B	A	B	A	A	B	B	B	A	B	A	B	B	B	B	B	A	B	B	B	B	A	A	A	A	B	A	A	A	B	B
1240	LG7	Chr7_bin1198	46.403	B	A	A	A	B	A	B	A	B	B	A	B	A	B	A	B	A	B	A	A	B	B	B	A	B	A	B	B	B	B	B	A	B	B	B	B	A	A	A	A	B	A	A	A	B	B
1241	LG7	Chr7_bin1201	46.521	B	A	A	A	B	A	B	A	B	B	A	B	A	B	A	B	A	B	A	A	B	B	B	A	B	A	B	B	B	B	B	A	B	B	B	B	A	A	A	A	B	A	A	A	B	B
1242	LG7	Chr7_bin1199	46.759	B	A	A	A	B	A	B	A	B	B	A	B	A	B	A	B	A	B	A	A	B	B	B	A	B	A	B	B	B	B	B	A	B	B	B	B	A	A	A	A	B	A	A	A	B	B
1243	LG7	Chr7_bin1205	46.997	B	A	A	A	B	A	B	A	B	B	A	B	A	B	A	B	A	B	A	A	B	B	B	A	B	A	B	B	B	B	B	A	B	B	B	B	A	A	A	A	B	A	A	A	B	B
1244	LG7	Chr7_bin1213	47.116	B	A	A	A	B	A	B	A	B	B	A	B	A	B	A	B	A	B	A	A	B	B	B	A	B	A	B	B	B	B	B	A	B	B	B	B	A	A	A	A	B	A	A	A	B	B
1245	LG7	Chr7_bin1204	47.354	B	A	A	A	B	A	B	A	B	B	A	B	A	B	A	B	A	B	A	A	B	B	B	A	B	A	B	B	B	B	B	A	B	B	B	B	A	A	A	A	B	A	A	A	B	B
1246	LG7	Chr7_bin1217	47.592	B	A	A	A	B	A	B	A	B	B	A	B	A	B	A	B	A	B	A	A	B	B	B	A	B	A	B	B	B	B	B	A	B	B	B	B	A	A	A	A	B	A	A	A	B	B
1247	LG7	Chr7_bin1219	47.95	B	A	A	A	B	A	B	A	B	B	A	B	A	B	B	B	A	B	A	A	B	B	B	A	B	A	B	B	B	B	B	A	B	B	B	B	A	A	A	A	B	A	A	A	B	B
1248	LG7	Chr7_bin1218	48.069	B	A	A	A	B	A	B	A	B	B	A	B	A	B	B	B	A	B	A	A	B	B	B	A	B	A	B	B	B	B	B	A	B	B	B	B	A	A	A	A	B	A	A	A	B	B
1249	LG7	Chr7_bin1223	48.307	B	A	A	A	B	A	B	A	B	B	A	B	A	B	B	B	A	B	A	A	B	B	B	A	B	A	B	B	B	B	B	A	B	B	B	B	A	A	A	A	B	A	A	A	B	B
1250	LG7	Chr7_bin1224	48.545	B	A	A	A	B	A	B	A	B	B	A	B	A	B	B	B	A	B	A	A	B	B	B	A	B	A	B	B	B	B	B	A	B	B	B	B	A	A	A	A	B	A	A	A	B	B
1251	LG7	Chr7_bin1225	49.024	B	A	A	A	B	A	B	A	B	B	A	B	A	B	B	B	A	B	A	A	B	B	B	A	B	A	B	B	B	B	B	A	B	B	B	B	A	A	A	A	B	A	A	A	B	B
1252	LG7	Chr7_bin1226	49.262	B	A	A	A	B	A	B	A	B	B	A	B	A	B	B	B	A	B	A	A	B	B	B	A	B	A	B	B	B	B	B	A	B	B	B	B	A	A	A	A	B	A	A	A	B	B
1253	LG7	Chr7_bin1227	49.5	B	A	A	A	B	A	B	A	A	B	A	B	A	B	B	B	A	B	A	A	B	B	B	A	B	A	B	B	B	B	B	A	B	B	B	B	A	A	A	A	B	A	A	A	B	B
1254	LG7	Chr7_bin1228	49.738	B	A	A	A	B	A	B	A	A	B	A	B	A	B	B	B	A	B	A	A	B	B	B	A	B	A	B	B	B	B	B	A	B	B	B	B	A	A	A	A	B	A	A	A	B	B
1255	LG7	Chr7_bin1229	49.976	B	A	A	A	B	A	B	A	A	B	A	B	A	B	B	B	A	B	A	A	B	B	B	A	B	A	B	B	B	B	B	A	B	B	B	B	A	A	A	A	B	A	A	A	B	B
1256	LG7	Chr7_bin1230	50.214	B	A	A	A	B	A	B	A	A	B	A	B	A	B	B	B	A	B	A	A	B	B	B	A	B	A	B	B	B	B	B	A	B	B	B	B	A	A	A	A	B	A	A	A	B	B
1257	LG7	Chr7_bin1231	50.452	B	A	A	A	B	A	B	A	A	B	A	B	A	B	B	B	A	B	A	A	B	B	B	A	B	A	B	B	B	B	B	A	B	B	B	B	A	A	A	A	B	A	A	A	B	B
1258	LG7	Chr7_bin1232	50.69	B	A	A	A	B	A	B	A	A	B	A	B	A	B	B	B	A	B	A	A	B	B	B	A	B	A	B	B	B	B	B	A	B	B	B	B	A	A	A	B	B	A	A	A	B	B
1259	LG7	Chr7_bin1233	50.928	B	A	A	A	B	A	B	A	A	B	A	B	A	B	B	B	A	B	A	A	B	B	B	A	B	A	B	B	B	B	B	A	B	B	B	B	A	A	A	B	B	A	A	A	B	B
1260	LG7	Chr7_bin1234	51.407	B	A	A	A	B	A	B	A	A	B	A	B	A	B	B	B	A	B	A	A	B	B	B	A	B	A	B	B	B	B	B	A	B	B	B	B	A	A	A	B	B	A	A	A	B	B
1261	LG7	Chr7_bin1235	51.645	B	A	A	A	B	A	B	A	A	B	A	B	A	B	B	B	A	B	A	A	B	B	B	A	B	A	B	B	B	B	B	A	B	B	B	B	A	A	A	B	B	A	A	A	B	B
1262	LG7	Chr7_bin1236	51.883	B	A	A	A	B	A	B	A	A	B	A	B	A	B	B	B	A	B	A	A	B	B	B	A	B	A	B	B	B	B	B	A	B	B	B	B	A	A	A	B	B	A	A	A	B	B
1263	LG7	Chr7_bin1237	52.121	B	A	A	A	B	A	B	A	A	B	A	B	A	B	B	B	A	B	A	A	B	B	B	A	B	A	B	B	B	B	B	A	B	B	B	B	A	A	A	B	B	A	A	A	B	B
1264	LG7	Chr7_bin1238	52.359	B	A	A	A	B	A	B	A	A	B	A	B	A	B	B	B	A	B	A	A	B	B	B	A	B	A	B	B	B	B	B	A	B	B	B	B	A	A	A	B	B	A	A	A	B	B
1265	LG7	Chr7_bin1239	52.597	B	A	A	A	B	A	B	A	A	B	A	B	A	B	B	B	A	B	A	A	B	B	B	A	B	A	B	B	B	B	B	A	B	B	B	B	A	A	A	B	B	A	A	A	B	B
1266	LG7	Chr7_bin1240	52.835	B	A	A	A	B	A	B	A	A	B	A	B	A	B	B	B	A	B	A	A	B	B	B	A	B	A	A	B	B	B	B	A	B	B	B	B	A	A	A	B	B	A	A	A	B	B
1267	LG7	Chr7_bin1241	53.073	B	A	A	A	B	A	B	A	A	B	A	B	A	B	B	B	A	B	A	A	B	B	B	A	B	A	A	B	B	B	B	A	B	B	B	B	A	A	A	B	B	A	A	A	B	B
1268	LG7	Chr7_bin1242	53.311	B	A	A	A	B	A	B	A	A	B	A	B	A	B	B	B	A	B	A	A	B	B	B	A	B	A	A	B	B	B	B	A	B	B	B	B	A	A	A	B	B	A	A	A	B	B
1269	LG7	Chr7_bin1243	53.549	B	A	A	A	B	A	B	A	A	B	A	B	A	B	B	B	A	B	A	A	B	B	B	A	B	A	A	B	B	B	B	A	B	B	B	B	A	A	A	B	B	A	A	A	B	B
1270	LG7	Chr7_bin1244	53.787	B	A	A	A	B	A	B	A	A	B	A	B	A	B	B	B	A	B	A	A	B	B	B	A	B	A	A	B	B	B	B	A	B	B	B	B	A	A	A	B	B	A	A	A	B	B
1271	LG7	Chr7_bin1245	54.025	B	A	A	A	B	A	B	A	A	B	A	B	A	B	B	B	A	B	A	A	B	B	B	A	B	A	A	B	B	B	B	A	B	B	B	B	A	A	A	B	B	A	A	A	B	B
1272	LG7	Chr7_bin1246	54.263	B	A	A	A	B	A	B	A	A	B	A	B	A	B	B	B	A	B	A	A	B	B	B	A	B	A	A	B	B	B	B	A	B	B	B	B	A	A	A	B	B	A	A	A	B	B
1273	LG7	Chr7_bin1247	54.742	B	A	A	A	B	A	B	A	A	B	A	B	A	B	B	B	A	B	A	A	B	B	B	A	B	A	A	B	B	B	B	A	B	B	B	B	A	A	A	B	B	A	A	A	B	B
1274	LG7	Chr7_bin1248	55.222	B	A	A	A	B	A	B	A	A	B	A	B	A	B	B	B	A	B	A	A	B	B	B	A	B	A	A	B	B	B	B	A	B	B	B	B	A	A	A	B	B	A	A	A	B	B
1275	LG7	Chr7_bin1249	55.46	B	A	A	A	B	A	B	A	A	B	A	B	A	B	B	B	A	B	A	A	B	B	B	A	B	A	A	B	B	B	B	A	B	B	B	B	A	A	A	B	B	A	A	A	B	B
1276	LG7	Chr7_bin1250	55.698	B	A	A	A	B	A	B	A	A	B	A	B	A	B	B	B	A	B	A	A	B	B	B	A	B	A	A	B	B	B	B	A	B	B	B	B	A	A	A	B	B	A	A	A	B	B
1277	LG7	Chr7_bin1251	56.177	B	A	A	A	B	A	B	A	A	B	A	B	A	B	B	B	A	B	A	A	B	B	B	A	B	A	A	B	B	B	B	A	B	B	B	B	A	A	A	B	B	A	A	A	B	B
1278	LG7	Chr7_bin1252	56.415	B	A	A	A	B	A	B	A	A	B	A	B	A	B	B	B	A	B	A	A	B	B	B	A	B	A	A	B	B	B	B	A	B	B	B	B	A	A	A	B	B	A	A	A	B	B
1279	LG7	Chr7_bin1253	56.653	B	A	A	A	B	A	B	A	A	B	A	B	A	B	B	B	A	A	A	A	B	B	B	A	B	A	A	B	B	B	B	A	B	B	B	B	A	A	A	B	B	A	A	A	B	B
1280	LG7	Chr7_bin1254	57.132	B	A	A	A	B	A	B	A	A	B	A	B	A	B	A	B	A	A	A	A	B	B	B	A	B	A	A	B	B	B	B	A	B	B	B	B	A	A	A	B	B	A	A	A	B	B
1281	LG7	Chr7_bin1255	57.37	B	A	A	A	B	A	B	A	A	B	A	B	A	B	A	B	A	A	A	A	B	B	B	A	B	A	A	B	B	B	B	A	B	B	B	B	A	A	A	B	B	A	A	A	B	B
1282	LG7	Chr7_bin1256	57.85	B	A	A	A	B	A	B	A	A	B	A	B	A	B	A	B	A	A	A	A	B	B	B	A	B	A	A	B	B	B	B	A	B	B	B	B	A	A	A	B	B	A	A	A	B	B
1283	LG7	Chr7_bin1257	58.088	B	A	A	A	B	A	B	A	A	B	A	B	A	B	A	B	A	A	A	A	B	B	B	A	B	A	A	B	B	B	B	A	B	B	B	B	A	A	A	B	B	A	A	A	B	B
1284	LG7	Chr7_bin1258	58.567	B	A	A	A	B	A	B	A	A	B	A	B	A	B	A	B	A	A	A	A	B	B	B	A	B	A	A	B	B	B	B	A	B	B	B	B	A	A	A	B	B	A	A	A	B	B
1285	LG7	Chr7_bin1259	58.805	B	A	A	A	B	A	B	A	A	B	A	B	A	B	A	B	A	A	A	A	B	B	B	A	B	A	A	B	B	B	B	A	B	B	B	B	A	A	A	B	B	A	A	A	B	B
1286	LG7	Chr7_bin1260	59.043	B	A	A	A	B	A	B	A	A	B	A	B	A	B	A	B	A	A	A	A	B	B	B	A	B	A	A	B	B	B	B	A	B	B	B	B	A	A	A	B	B	A	A	A	B	B
1287	LG7	Chr7_bin1261	59.281	B	A	A	A	B	A	B	A	A	B	A	B	A	B	A	B	A	A	A	A	B	B	B	A	B	A	A	B	B	B	B	A	B	B	B	B	A	A	A	B	B	A	A	A	B	B
1288	LG7	Chr7_bin1262	60.505	B	A	A	A	B	A	B	A	A	B	A	B	A	B	A	B	A	A	A	A	B	B	B	A	B	A	A	B	B	B	B	A	B	B	B	B	B	A	A	B	B	A	A	A	B	B
1289	LG7	Chr7_bin1263	60.864	B	A	A	A	B	A	B	A	A	B	A	B	A	B	A	B	A	A	A	A	B	B	B	A	B	A	A	B	B	B	B	A	H	B	B	B	B	A	A	B	B	A	A	A	B	B
1290	LG7	Chr7_bin1264	61.102	B	A	A	A	B	A	B	A	A	B	A	B	A	B	A	B	A	A	A	A	B	B	B	A	B	A	A	B	B	B	B	A	H	B	B	B	B	A	A	B	B	A	A	A	B	B
1291	LG7	Chr7_bin1265	61.826	B	A	A	A	B	A	B	A	A	B	A	B	A	A	A	B	A	A	A	A	B	B	B	A	B	A	A	B	B	B	B	A	H	B	B	B	B	A	A	B	B	A	A	A	B	B
1292	LG7	Chr7_bin1266	61.944	B	A	A	A	B	A	B	A	A	B	A	B	A	A	A	B	A	A	A	A	B	B	B	A	B	A	A	B	B	B	B	A	H	B	B	B	B	A	A	B	B	A	A	A	B	B
1293	LG7	Chr7_bin1267	62.424	A	A	A	A	B	A	B	A	A	B	A	B	A	A	A	B	A	A	A	A	B	B	B	A	B	A	A	B	B	B	B	A	H	B	B	B	B	A	A	B	B	A	A	A	B	B
1294	LG7	Chr7_bin1268	62.662	A	A	A	A	B	A	B	A	A	B	A	B	A	A	A	B	A	A	A	A	B	B	B	A	B	A	A	B	A	B	B	A	H	B	B	B	B	A	A	B	B	A	A	A	B	B
1295	LG7	Chr7_bin1269	63.141	A	A	A	A	B	A	B	A	A	B	A	B	A	A	A	B	A	A	A	B	B	B	B	A	B	A	A	B	A	B	B	A	H	B	B	B	B	A	A	B	B	A	A	A	B	B
1296	LG7	Chr7_bin1270	63.379	A	A	A	A	B	A	B	A	A	B	A	B	A	A	A	B	A	A	A	B	B	B	B	A	B	A	A	B	A	B	B	A	H	B	B	B	B	A	A	B	B	A	A	A	B	B
1297	LG7	Chr7_bin1271	64.605	A	A	A	A	A	A	B	A	A	B	A	B	A	A	A	B	A	A	A	B	B	B	B	A	B	A	A	B	A	B	B	A	H	B	B	B	B	B	A	B	B	A	A	A	B	B
1298	LG7	Chr7_bin1272	64.843	A	A	A	A	A	A	B	A	A	B	A	B	A	A	A	B	A	A	A	B	B	B	B	A	B	A	A	B	A	B	B	A	H	B	B	B	B	B	A	B	B	A	A	A	B	B
1299	LG7	Chr7_bin1273	65.081	A	A	A	A	A	A	B	A	A	B	A	B	A	A	A	B	A	A	A	B	B	B	B	A	B	A	A	B	A	B	B	A	H	B	B	B	B	B	A	B	B	A	A	A	B	B
1300	LG7	Chr7_bin1274	65.319	A	A	A	A	A	A	B	A	A	B	A	B	A	A	A	B	A	A	A	B	B	B	B	A	B	A	A	B	A	B	B	A	H	B	B	B	B	B	A	B	B	A	A	A	B	B
1301	LG7	Chr7_bin1275	65.437	A	A	A	A	A	A	B	A	A	B	A	B	A	A	A	B	A	A	A	B	B	B	B	A	B	A	A	B	A	B	B	A	H	B	B	B	B	B	A	B	B	A	A	A	B	B
1302	LG7	Chr7_bin1276	65.675	B	A	A	A	A	A	B	A	A	B	A	B	A	A	A	B	A	A	A	B	B	B	B	A	B	A	A	B	A	B	B	A	H	B	B	B	B	B	A	B	B	A	A	A	B	B
1303	LG7	Chr7_bin1277	66.399	B	A	A	A	A	A	B	A	A	B	A	B	A	A	A	B	A	A	A	B	B	B	B	A	B	A	A	B	A	B	B	A	H	B	B	B	B	B	A	B	B	A	A	A	B	B
1304	LG7	Chr7_bin1278	66.879	B	A	A	A	A	A	B	A	A	B	A	B	A	A	A	B	A	A	A	B	B	B	B	A	B	A	A	B	A	B	B	A	H	B	B	B	B	B	A	B	B	A	A	A	B	B
1305	LG7	Chr7_bin1279	69.151	B	A	A	A	A	A	B	A	A	B	A	B	A	A	A	B	A	A	A	B	B	B	A	A	A	A	A	B	A	B	B	A	H	B	B	B	B	B	A	B	B	A	A	A	B	B
1306	LG7	Chr7_bin1280	70.631	B	A	A	A	A	A	B	A	A	B	A	B	A	A	A	B	A	A	A	B	B	B	A	A	A	A	A	B	A	B	B	A	H	B	B	B	B	B	A	B	B	A	A	A	B	B
1307	LG7	Chr7_bin1281	70.869	B	A	A	A	A	A	B	A	A	B	A	B	A	A	A	B	A	A	A	B	B	B	A	A	A	A	A	B	A	B	B	A	H	B	B	B	B	B	A	B	B	A	A	A	B	B
1308	LG7	Chr7_bin1282	71.349	B	A	A	A	A	A	B	A	A	B	A	B	A	A	A	B	A	A	A	B	B	B	A	A	A	A	A	B	A	B	B	A	H	B	B	B	B	B	A	B	B	A	A	A	B	B
1309	LG7	Chr7_bin1283	72.073	B	A	A	A	A	A	B	A	A	B	A	B	A	A	A	B	A	A	A	B	B	B	A	A	A	A	A	B	A	B	B	A	H	B	B	B	B	B	A	B	B	A	A	A	B	B
1310	LG7	Chr7_bin1284	72.797	B	A	A	A	A	A	B	A	A	B	A	B	A	A	A	B	A	A	A	B	B	B	A	A	A	A	A	B	A	B	B	A	H	B	B	B	B	B	A	B	B	A	A	A	B	B
1311	LG7	Chr7_bin1285	73.035	B	A	A	A	A	A	B	A	A	B	A	B	A	A	A	B	A	A	A	B	B	B	A	A	A	A	A	B	A	B	B	A	H	B	B	B	B	B	A	B	B	A	A	A	B	B
1312	LG7	Chr7_bin1286	74.516	B	A	A	A	A	A	B	A	B	B	A	B	A	A	A	B	A	A	A	B	B	B	A	A	A	A	A	B	A	B	B	A	H	B	A	B	B	B	A	B	B	A	A	A	B	B
1313	LG7	Chr7_bin1287	75.489	B	A	A	A	A	A	B	A	B	B	A	B	A	A	B	B	A	A	A	B	B	B	A	A	A	A	A	B	A	B	B	A	H	B	A	B	B	B	A	B	B	A	A	A	B	B
1314	LG7	Chr7_bin1288	76.714	B	A	A	A	A	A	B	A	B	B	A	B	A	A	B	B	A	A	A	B	B	B	A	A	A	A	A	B	A	B	B	A	H	B	A	B	B	B	A	B	B	A	A	A	B	B
1315	LG7	Chr7_bin1289	77.193	B	A	A	A	A	A	B	A	B	B	A	B	A	A	B	B	A	A	A	B	B	B	A	A	A	A	A	B	A	B	B	A	H	B	A	B	B	B	A	B	B	A	A	A	B	B
1316	LG7	Chr7_bin1290	77.794	B	A	A	A	A	A	B	A	B	B	A	B	A	A	B	B	A	A	A	B	B	B	A	A	A	A	A	B	A	B	B	A	B	B	A	B	B	B	A	B	B	A	A	A	B	B
1317	LG7	Chr7_bin1291	78.274	B	A	A	A	A	A	B	A	A	B	A	B	A	A	B	B	A	A	A	B	B	B	A	A	A	A	A	B	A	B	B	A	B	B	A	B	B	B	A	B	B	A	A	A	B	B
1318	LG7	Chr7_bin1292	79.498	B	A	A	A	A	A	B	A	A	B	A	B	A	A	B	B	A	A	A	B	B	B	A	A	A	A	A	A	A	A	B	A	B	B	A	B	B	B	A	B	B	A	A	A	B	B
1319	LG7	Chr7_bin1293	79.736	B	A	A	A	A	A	B	A	A	B	A	B	A	A	B	B	A	A	A	B	B	B	A	A	A	A	A	A	A	A	B	A	B	B	A	B	B	B	A	B	B	A	A	A	B	B
1320	LG7	Chr7_bin1294	82.007	B	A	A	A	A	A	B	A	A	B	A	B	A	A	B	B	A	A	B	B	A	B	A	A	A	A	A	A	A	A	B	A	B	B	A	B	A	B	A	B	B	A	B	A	B	B
1321	LG7	Chr7_bin1295	83.231	B	A	A	A	A	A	B	A	A	B	A	B	A	A	B	B	A	A	B	B	A	B	A	A	A	A	A	A	A	A	B	A	B	B	A	B	A	B	A	B	B	A	B	B	A	B
1322	LG7	Chr7_bin1296	84.204	B	A	A	A	A	A	B	A	A	B	A	B	A	A	B	B	A	A	B	B	A	B	A	A	A	A	A	A	A	A	B	A	B	B	A	B	A	B	A	B	B	A	B	B	A	B
1323	LG7	Chr7_bin1297	84.683	B	A	A	A	A	A	B	A	A	B	A	B	A	A	B	B	A	A	B	B	A	B	A	A	A	A	A	A	A	A	B	A	B	B	A	B	A	B	A	B	B	A	B	B	A	B
1324	LG7	Chr7_bin1298	85.656	B	A	A	A	A	A	B	A	A	B	A	B	A	A	B	B	A	A	B	B	A	B	A	A	A	A	A	A	A	A	B	A	B	B	A	B	A	B	A	B	B	A	B	B	A	B
1325	LG7	Chr7_bin1299	88.198	B	A	A	A	A	A	B	A	A	B	A	B	A	A	B	A	A	A	B	B	A	B	A	A	A	A	A	B	A	A	B	A	B	B	A	A	A	B	A	B	B	B	B	B	A	B
1326	LG8	Chr8_bin1300	0	A	A	A	A	A	A	A	B	B	A	A	A	A	A	A	B	A	A	B	A	B	B	A	B	A	A	A	A	A	B	A	B	A	A	B	A	B	B	B	B	A	B	B	B	B	A
1327	LG8	Chr8_bin1301	0.724	A	A	A	A	A	A	A	B	B	A	A	A	A	A	A	B	A	A	B	A	B	B	A	B	A	A	A	A	A	B	A	B	B	B	B	A	B	B	B	B	A	B	B	B	B	A
1328	LG8	Chr8_bin1302	0.843	A	A	A	A	A	A	A	B	B	A	A	A	A	A	A	B	A	A	B	A	B	B	A	B	A	A	A	A	A	B	A	B	B	B	B	A	B	B	B	B	A	B	B	B	B	A
1329	LG8	Chr8_bin1303	1.081	A	A	A	A	A	A	A	B	B	A	A	A	A	A	A	B	A	A	B	A	B	B	A	B	A	A	A	A	A	B	A	B	B	B	B	A	B	B	B	B	A	B	B	B	B	A
1330	LG8	Chr8_bin1304	1.439	A	A	A	A	A	A	A	B	B	A	A	A	A	A	A	B	A	A	B	A	B	B	A	B	A	A	A	A	A	B	A	B	B	B	B	A	B	B	B	B	A	B	B	B	B	A
1331	LG8	Chr8_bin1305	1.919	A	A	A	A	A	A	A	B	B	A	A	A	A	A	A	B	A	A	B	A	B	B	A	B	A	A	A	A	A	B	A	B	B	B	A	A	B	B	B	B	A	B	B	B	B	A
1332	LG8	Chr8_bin1306	2.157	A	A	A	A	A	A	A	B	B	A	A	A	A	A	A	B	A	A	B	A	B	B	A	B	A	A	A	A	A	B	A	B	B	B	A	A	B	B	B	B	A	B	B	B	B	A
1333	LG8	Chr8_bin1307	2.395	A	A	A	A	A	A	A	B	B	A	A	A	A	A	A	B	A	A	B	A	B	B	A	B	A	A	A	A	A	B	A	B	B	B	A	A	B	B	B	B	A	B	B	B	B	A
1334	LG8	Chr8_bin1308	3.119	A	A	A	A	A	A	A	B	B	A	A	A	A	A	A	B	A	A	B	A	B	B	A	B	A	A	A	B	A	B	A	B	B	B	A	A	B	B	B	B	A	B	B	B	B	A
1335	LG8	Chr8_bin1309	3.357	A	A	A	A	A	A	A	B	B	A	A	A	A	A	A	B	A	A	B	A	B	B	A	B	A	A	A	B	A	B	A	B	B	B	A	A	B	B	B	B	A	B	B	B	B	A
1336	LG8	Chr8_bin1310	4.081	A	A	A	A	A	A	A	B	B	A	A	A	A	A	A	B	A	A	B	A	B	B	A	B	A	A	A	B	A	B	A	B	B	B	A	A	B	B	B	B	A	B	B	B	B	A
1337	LG8	Chr8_bin1311	4.319	A	A	A	A	A	A	A	B	B	A	A	A	A	A	A	B	A	A	B	A	B	B	A	B	A	A	A	B	A	B	A	B	B	B	A	A	B	B	B	B	A	B	B	B	B	A
1338	LG8	Chr8_bin1312	4.557	A	A	A	A	A	A	A	B	B	A	A	A	A	A	A	B	A	A	B	A	B	B	A	B	A	A	A	B	A	B	A	B	B	B	A	A	B	B	B	B	A	B	B	B	B	A
1339	LG8	Chr8_bin1313	5.281	A	A	A	A	A	A	A	B	B	A	A	A	A	A	A	B	A	A	B	A	B	B	A	B	A	A	A	B	A	B	A	B	B	B	A	A	B	B	B	B	A	B	B	B	B	A
1340	LG8	Chr8_bin1314	5.76	A	A	A	A	A	A	A	B	B	A	A	A	A	A	A	B	A	A	B	A	B	B	A	B	A	A	A	B	A	B	A	B	B	B	A	A	B	B	B	B	A	B	B	B	B	A
1341	LG8	Chr8_bin1315	5.998	A	A	A	A	A	A	A	B	B	A	A	A	A	A	A	B	A	A	B	A	B	B	A	B	A	A	A	B	A	B	A	B	B	B	A	A	B	B	B	B	A	B	B	B	B	A
1342	LG8	Chr8_bin1316	6.236	A	A	A	A	A	A	A	B	B	A	A	A	A	A	A	B	A	A	B	A	B	B	A	B	A	A	A	B	A	B	A	B	B	B	A	A	B	B	B	B	A	B	B	B	B	A
1343	LG8	Chr8_bin1317	6.716	A	A	A	A	A	A	A	B	B	A	A	A	A	A	A	B	A	A	B	A	B	B	A	B	A	A	A	B	A	B	B	B	B	B	A	A	B	B	B	B	A	B	B	B	B	A
1344	LG8	Chr8_bin1318	6.954	A	A	A	A	A	A	A	B	B	A	A	A	A	A	A	B	A	A	B	A	B	B	A	B	A	A	A	B	A	B	B	B	B	B	A	A	B	B	B	B	A	B	B	B	B	A
1345	LG8	Chr8_bin1319	7.192	A	A	A	A	A	A	A	B	B	A	A	A	A	A	A	B	A	A	B	A	B	B	A	B	A	A	A	B	A	B	B	B	B	B	A	A	B	B	B	B	A	B	B	B	B	A
1346	LG8	Chr8_bin1320	7.43	A	A	A	A	A	A	A	B	B	A	A	A	A	A	A	B	A	A	B	A	B	B	A	B	A	A	A	B	A	B	B	B	B	B	A	A	B	B	B	B	A	B	B	B	B	A
1347	LG8	Chr8_bin1321	7.909	A	A	A	A	A	A	A	B	B	A	A	A	A	A	A	B	A	A	B	A	B	B	A	B	A	A	A	B	A	B	B	B	B	B	A	A	B	B	B	B	A	B	B	B	B	A
1348	LG8	Chr8_bin1322	8.388	A	A	A	A	A	B	A	B	B	A	A	A	A	A	A	B	A	A	B	A	B	B	A	B	A	A	A	B	A	B	B	B	B	B	A	A	B	B	B	A	A	B	B	B	B	A
1349	LG8	Chr8_bin1323	8.626	A	A	A	A	A	B	A	B	B	A	A	A	A	A	A	B	A	A	B	A	B	B	A	B	A	A	A	B	A	B	B	B	B	B	A	A	B	B	B	A	A	B	B	B	B	A
1350	LG8	Chr8_bin1324	8.864	A	A	A	A	A	B	A	B	B	A	A	A	A	A	B	B	A	A	B	A	B	B	A	B	A	A	A	B	A	B	B	B	B	B	A	A	B	B	B	A	A	B	B	B	B	A
1351	LG8	Chr8_bin1325	9.102	A	A	A	A	A	B	A	B	B	A	A	A	A	A	B	B	A	A	B	A	B	B	A	B	A	A	A	B	A	B	B	B	B	B	A	A	B	B	B	A	A	B	B	B	B	A
1352	LG8	Chr8_bin1326	9.34	A	A	A	A	A	B	A	B	B	A	A	A	A	A	B	B	A	A	B	A	B	B	A	B	A	A	A	B	A	B	B	B	B	B	A	A	B	B	B	A	A	B	B	B	B	A
1353	LG8	Chr8_bin1327	9.578	A	A	A	A	A	B	A	B	B	A	A	A	A	A	B	B	A	A	B	A	B	B	A	B	A	A	A	B	A	B	B	B	B	B	A	A	B	B	B	A	A	B	B	B	B	A
1354	LG8	Chr8_bin1328	11.058	A	B	A	A	A	B	A	B	B	A	A	B	A	A	B	B	A	A	B	A	B	B	A	B	A	A	A	B	A	B	B	B	B	B	A	A	B	B	B	A	B	B	B	B	B	A
1355	LG8	Chr8_bin1329	11.783	A	B	A	A	A	B	B	B	B	A	A	B	A	A	B	B	A	A	B	A	B	B	A	B	A	A	A	B	A	B	B	B	B	B	A	A	B	B	B	A	B	B	B	B	B	A
1356	LG8	Chr8_bin1330	13.263	A	B	A	A	A	B	B	B	B	A	A	B	A	A	B	B	A	A	B	A	B	B	A	B	A	A	A	B	A	B	B	B	B	B	A	A	B	B	B	A	B	B	B	B	B	A
1357	LG8	Chr8_bin1331	13.501	A	B	A	A	A	B	B	B	B	A	A	B	A	A	B	B	A	A	B	A	B	B	A	B	A	A	A	B	A	B	B	B	B	B	A	A	B	B	B	A	B	B	B	B	B	A
1358	LG8	Chr8_bin1332	14.225	A	B	A	A	A	B	B	B	B	A	A	B	A	A	B	B	A	A	B	A	B	B	A	B	A	A	A	B	A	B	B	B	B	B	A	A	B	B	B	A	B	B	B	B	B	A
1359	LG8	Chr8_bin1333	14.463	A	B	A	A	A	B	B	B	B	A	A	B	A	A	B	B	A	A	B	A	B	B	A	B	A	A	A	B	A	B	B	B	B	B	A	A	B	B	B	A	B	B	B	B	B	A
1360	LG8	Chr8_bin1334	15.187	A	B	A	A	A	A	B	B	B	A	A	B	A	A	B	B	A	A	B	A	B	B	A	B	A	A	A	B	A	B	B	B	B	B	A	A	B	B	B	A	B	B	B	B	B	A
1361	LG8	Chr8_bin1335	15.666	A	B	A	A	A	A	B	B	B	A	A	B	A	A	B	B	A	A	B	A	B	B	A	B	A	A	A	B	A	B	B	B	B	B	A	A	B	B	B	A	B	B	B	B	B	A
1362	LG8	Chr8_bin1336	17.147	A	B	A	A	A	A	B	B	B	A	A	B	A	A	B	B	A	A	B	A	B	B	A	B	A	A	A	B	A	B	B	B	B	B	A	B	B	B	B	A	B	B	B	B	B	A
1363	LG8	Chr8_bin1337	18.371	A	B	A	A	A	A	B	B	B	A	A	B	A	A	B	B	A	A	B	A	B	B	A	B	A	A	A	B	A	B	B	B	B	B	A	B	B	B	B	B	B	B	B	B	B	A
1364	LG8	Chr8_bin1338	18.851	A	B	A	A	A	A	B	B	B	A	A	B	A	A	B	B	A	A	B	A	B	B	A	B	A	A	A	B	A	B	B	B	B	B	A	B	B	B	B	B	B	B	B	B	B	A
1365	LG8	Chr8_bin1339	19.089	A	B	A	A	A	A	B	B	B	A	A	B	A	A	B	B	A	A	B	A	B	B	A	B	A	A	A	B	A	B	B	B	B	B	A	B	B	B	B	B	B	B	B	B	B	A
1366	LG8	Chr8_bin1340	19.327	A	B	A	A	A	A	B	B	B	A	A	B	A	A	B	B	A	A	B	A	B	B	A	B	A	A	A	B	A	B	B	B	B	B	A	B	B	B	B	B	B	B	B	B	B	A
1367	LG8	Chr8_bin1341	19.806	A	B	A	A	A	A	B	B	A	A	A	B	A	A	B	B	A	A	B	A	B	B	A	B	A	A	A	B	A	B	B	B	B	B	A	B	B	B	B	B	B	B	B	B	B	A
1368	LG8	Chr8_bin1342	20.044	A	B	B	A	A	A	B	B	A	A	A	B	A	A	B	B	A	A	B	A	B	B	A	B	A	A	A	B	A	B	B	B	B	B	A	B	B	B	B	B	B	B	B	B	B	A
1369	LG8	Chr8_bin1343	20.523	A	B	B	A	A	A	B	B	A	A	A	B	A	A	B	B	A	A	B	A	B	B	A	B	A	A	A	B	A	B	B	B	B	B	A	B	B	B	B	B	B	B	B	B	B	A
1370	LG8	Chr8_bin1344	22.004	A	B	B	A	B	A	B	B	A	A	A	B	A	A	B	B	A	A	B	A	B	B	A	B	A	A	A	B	A	B	B	B	B	B	A	B	B	B	B	B	B	B	B	B	B	A
1371	LG8	Chr8_bin1345	22.976	A	B	B	A	B	A	B	B	A	A	A	B	A	A	B	B	A	A	B	A	B	B	A	B	A	A	A	B	A	B	B	B	B	B	A	B	B	B	B	B	B	B	B	B	B	A
1372	LG8	Chr8_bin1346	23.455	A	B	B	A	B	A	B	B	A	A	A	B	A	B	B	B	A	A	B	A	B	B	A	B	A	A	A	B	A	B	B	B	B	B	A	B	B	B	B	B	B	B	B	B	B	A
1373	LG8	Chr8_bin1347	23.693	A	B	B	A	B	A	B	B	A	A	A	B	A	B	B	B	A	A	B	A	B	B	A	B	A	A	A	B	A	B	B	B	B	B	A	B	B	B	B	B	B	B	B	B	B	A
1374	LG8	Chr8_bin1348	25.697	A	B	B	A	B	A	B	B	A	A	A	A	A	B	B	B	A	A	B	A	B	B	A	B	A	A	A	B	A	B	B	B	A	B	A	B	B	B	B	B	B	B	B	B	B	A
1375	LG8	Chr8_bin1349	25.935	A	B	B	A	B	A	B	B	A	A	A	A	A	B	B	B	A	A	B	A	B	B	A	B	A	A	A	B	A	B	B	B	A	B	A	B	B	B	B	B	B	B	B	B	B	A
1376	LG8	Chr8_bin1350	26.659	A	B	B	A	B	A	B	B	A	A	A	A	A	B	B	B	A	A	B	A	B	B	A	B	A	A	A	B	A	B	B	B	A	B	A	B	B	B	B	B	A	B	B	B	B	A
1377	LG8	Chr8_bin1351	26.777	A	B	B	A	B	A	B	B	A	A	A	A	A	B	B	B	A	A	B	A	B	B	A	B	A	A	A	B	A	B	B	B	A	B	A	B	B	B	B	B	A	B	B	B	B	A
1378	LG8	Chr8_bin1352	32.13	A	B	B	B	B	A	A	B	A	A	B	A	B	B	B	B	A	A	B	A	B	B	B	B	A	A	A	B	A	B	B	B	H	B	A	B	B	B	B	B	A	B	B	B	B	B
1379	LG8	Chr8_bin1353	33.483	A	B	B	B	B	A	A	B	A	A	B	A	B	B	B	B	A	A	B	A	B	B	B	B	A	A	A	B	A	B	B	B	H	B	A	B	B	B	B	B	A	B	B	B	B	B
1380	LG8	Chr8_bin1354	33.962	A	B	B	B	B	A	A	B	A	A	B	A	B	B	B	B	A	A	B	A	B	B	B	B	A	A	A	B	A	B	B	B	H	B	A	B	B	B	B	B	A	B	B	B	B	B
1381	LG8	Chr8_bin1355	34.2	A	B	A	B	B	A	A	B	A	A	B	A	B	B	B	B	A	A	B	A	B	B	B	B	A	A	A	B	A	B	B	B	H	B	A	B	B	B	B	B	A	B	B	B	B	B
1382	LG8	Chr8_bin1356	34.68	A	B	A	B	B	A	A	B	A	A	B	A	B	B	B	B	A	A	B	A	B	B	B	B	A	A	A	B	A	B	B	B	H	B	A	B	B	B	B	B	A	B	B	B	B	B
1383	LG8	Chr8_bin1357	35.038	A	B	A	B	B	A	A	B	A	A	B	A	B	B	B	B	A	A	B	A	B	B	B	B	A	A	A	B	A	B	B	B	H	B	A	B	B	B	B	B	A	B	B	B	B	B
1384	LG8	Chr8_bin1358	35.276	A	B	A	B	B	A	A	B	A	A	B	A	B	B	B	B	A	A	B	A	B	B	B	B	A	A	A	B	A	B	B	B	H	B	A	B	B	B	B	B	A	B	B	B	B	B
1385	LG8	Chr8_bin1359	36.001	A	B	A	B	B	A	A	B	A	A	B	A	B	B	B	B	A	A	B	A	B	B	B	B	A	A	A	B	A	B	B	B	H	B	A	B	A	B	B	B	A	B	B	B	B	B
1386	LG8	Chr8_bin1360	36.602	A	B	A	B	B	A	A	B	A	A	B	A	B	B	B	B	A	A	B	A	B	B	B	B	A	A	A	B	A	B	B	B	H	B	A	B	A	B	B	B	A	B	B	B	B	B
1387	LG8	Chr8_bin1361	37.082	A	B	A	B	B	A	A	B	A	A	B	A	B	B	B	B	A	A	B	A	B	B	B	B	A	A	A	B	A	B	B	B	H	B	A	B	A	B	B	B	A	B	B	B	B	B
1388	LG8	Chr8_bin1362	37.683	A	B	A	B	B	A	A	B	A	A	B	A	B	B	B	B	A	A	B	A	B	B	B	B	A	A	A	B	A	B	B	B	H	B	B	B	A	B	B	B	A	B	B	B	B	B
1389	LG8	Chr8_bin1363	37.921	A	B	A	B	B	A	A	B	A	A	B	A	B	B	B	B	A	A	B	A	B	B	B	B	A	A	A	B	A	B	B	B	H	B	B	B	A	B	B	B	A	B	B	B	B	B
1390	LG8	Chr8_bin1364	38.4	A	B	A	B	B	A	A	B	A	A	B	A	B	B	B	B	A	A	B	A	B	B	B	B	A	A	A	B	A	B	B	B	H	B	B	B	A	B	B	B	A	B	A	A	B	B
1391	LG8	Chr8_bin1365	38.88	A	B	A	B	B	A	A	B	A	A	B	A	B	B	B	B	A	A	B	A	B	B	B	B	A	A	A	B	A	B	B	B	H	B	B	B	A	B	B	B	A	B	A	A	B	B
1392	LG8	Chr8_bin1366	39.118	A	B	A	B	B	A	A	B	A	A	B	A	B	B	B	B	A	A	B	A	B	B	B	B	A	A	A	B	A	B	B	B	H	B	B	B	A	B	B	B	A	B	A	A	B	B
1393	LG8	Chr8_bin1367	39.356	A	B	A	B	B	A	A	B	A	A	B	A	B	B	B	B	A	A	B	A	B	B	B	B	A	A	A	B	A	B	B	B	H	B	B	B	A	B	B	B	A	B	A	A	B	B
1394	LG8	Chr8_bin1368	39.594	A	B	A	B	B	A	A	B	A	A	B	A	B	B	B	B	A	A	B	A	B	B	B	B	A	A	A	B	A	B	B	B	H	B	B	B	A	B	B	B	A	B	A	A	B	B
1395	LG8	Chr8_bin1369	40.318	A	B	A	B	B	A	A	B	A	A	B	A	B	B	B	B	A	A	B	A	B	B	B	B	A	A	A	B	A	B	B	B	H	B	B	B	A	B	B	B	A	B	A	A	B	B
1396	LG8	Chr8_bin1370	40.556	A	B	A	B	B	A	A	B	A	A	B	A	B	B	B	B	A	A	B	A	B	B	B	B	A	A	A	B	A	B	A	B	H	B	B	B	A	B	B	B	A	B	A	A	B	B
1397	LG8	Chr8_bin1371	40.794	A	B	A	B	B	A	A	B	A	A	B	A	B	B	B	B	A	A	B	A	B	B	B	B	A	A	A	B	A	B	A	B	H	B	B	B	A	B	B	B	A	B	A	A	B	B
1398	LG8	Chr8_bin1372	41.032	A	B	A	B	B	A	A	B	A	A	B	A	B	B	B	B	A	A	B	A	B	B	B	B	A	A	A	B	A	B	A	B	H	B	B	B	A	B	B	B	A	B	A	A	B	B
1399	LG8	Chr8_bin1373	41.27	A	B	A	B	B	A	A	B	A	A	B	A	B	B	B	B	A	A	B	A	B	B	B	B	A	A	A	B	A	B	A	B	H	B	B	B	A	B	B	B	A	B	A	A	B	B
1400	LG8	Chr8_bin1374	41.629	A	B	A	B	B	A	A	B	A	A	B	A	B	B	B	B	A	A	B	A	B	B	B	B	A	A	A	B	A	B	A	A	B	B	B	B	A	B	B	B	A	B	A	A	B	B
1401	LG8	Chr8_bin1375	42.108	A	B	A	B	B	A	A	B	A	A	B	A	B	B	B	B	A	A	B	A	B	B	B	B	A	A	A	B	A	B	A	A	B	B	B	B	A	B	B	B	A	B	A	A	B	B
1402	LG8	Chr8_bin1376	42.587	A	B	A	B	B	A	A	B	A	A	B	A	B	B	B	B	A	A	B	A	B	B	B	B	A	A	A	B	A	B	A	A	B	B	B	B	A	B	B	B	A	B	A	A	B	B
1403	LG8	Chr8_bin1377	42.825	A	B	A	B	B	A	A	B	A	A	B	A	B	A	B	B	A	A	B	A	B	B	B	B	A	A	A	B	A	B	A	A	B	B	B	B	A	B	B	B	A	B	A	A	B	B
1404	LG8	Chr8_bin1378	43.063	A	B	A	B	B	A	A	B	A	A	B	A	B	A	B	B	A	A	B	A	B	B	B	B	A	A	A	B	A	B	A	A	B	B	B	B	A	B	B	B	A	B	A	A	B	B
1405	LG8	Chr8_bin1379	43.301	A	B	A	B	B	A	A	B	A	A	B	A	B	A	B	B	A	A	B	A	B	B	B	B	A	A	A	B	A	B	A	A	B	B	B	B	A	B	B	B	A	B	A	A	B	B
1406	LG8	Chr8_bin1380	43.903	A	B	A	B	B	A	A	B	A	A	B	A	B	A	B	B	A	A	B	A	B	B	B	B	A	A	A	B	A	B	A	A	B	B	B	B	A	B	B	B	A	B	A	A	B	B
1407	LG8	Chr8_bin1381	44.021	A	B	A	B	B	A	A	B	A	A	B	A	B	A	B	B	A	A	B	A	B	B	B	B	A	A	A	B	A	B	A	A	B	B	B	B	A	B	B	B	A	B	A	A	B	B
1408	LG8	Chr8_bin1382	44.259	A	B	A	B	B	A	A	B	A	A	B	A	B	A	B	B	A	A	B	A	B	B	B	B	A	A	A	B	A	B	A	A	B	B	B	B	A	B	B	B	A	B	A	A	A	B
1409	LG8	Chr8_bin1383	44.497	A	B	A	B	B	A	A	B	A	A	B	A	B	A	B	B	A	A	B	A	B	B	B	A	A	A	A	B	A	B	A	A	B	B	B	B	A	B	B	B	A	B	A	A	A	B
1410	LG8	Chr8_bin1384	44.977	A	B	A	B	B	A	A	B	A	A	B	A	B	A	B	B	A	A	B	A	B	B	B	A	A	A	A	B	A	B	A	A	B	B	B	B	A	B	B	B	A	B	A	A	B	B
1411	LG8	Chr8_bin1386	45.456	A	B	A	B	B	A	A	B	A	A	B	A	B	A	B	B	A	A	B	A	B	B	B	A	A	A	A	B	A	B	A	A	B	B	B	B	A	B	B	B	A	B	A	A	B	B
1412	LG8	Chr8_bin1385	45.694	A	B	A	B	B	A	A	B	A	A	B	A	B	A	B	B	A	A	B	A	B	B	B	A	A	A	A	B	A	B	A	A	B	B	B	B	A	B	B	B	A	B	A	A	B	B
1413	LG8	Chr8_bin1387	46.052	A	B	A	B	B	A	A	B	A	A	B	A	B	A	B	B	A	A	B	A	B	B	B	A	A	A	A	B	A	B	A	A	B	B	B	B	A	B	B	B	A	B	A	A	B	B
1414	LG8	Chr8_bin1388	46.777	A	B	A	B	B	A	A	B	A	A	B	A	B	A	B	B	A	A	B	A	B	B	B	A	A	A	A	B	A	B	A	A	B	B	B	B	A	B	B	B	A	B	A	A	B	B
1415	LG8	Chr8_bin1389	47.015	A	B	A	B	B	A	A	B	A	A	B	A	B	A	B	B	A	A	B	A	B	B	B	A	A	A	A	B	A	B	A	A	B	B	B	B	A	B	B	B	A	B	A	A	B	B
1416	LG8	Chr8_bin1390	47.616	A	B	A	B	B	A	A	B	A	A	B	A	B	A	B	B	A	A	B	A	B	B	B	A	A	A	A	B	A	B	A	A	H	B	B	B	A	B	B	B	A	B	A	A	B	A
1417	LG8	Chr8_bin1391	48.341	A	B	A	B	B	A	A	B	A	A	B	A	B	A	B	B	A	A	B	A	B	B	B	A	A	A	A	B	A	B	A	A	H	B	B	B	A	B	B	B	A	B	A	A	B	A
1418	LG8	Chr8_bin1392	49.065	A	B	A	B	B	A	A	B	A	A	B	A	B	A	B	B	A	A	B	A	B	B	B	A	A	A	A	B	A	B	A	A	H	B	B	B	A	B	B	B	A	B	A	A	A	A
1419	LG8	Chr8_bin1393	49.303	A	B	A	B	B	A	A	B	A	A	B	A	B	A	B	B	A	A	B	A	B	B	B	A	A	A	A	B	B	B	A	A	H	B	B	B	A	B	B	B	A	B	A	A	A	A
1420	LG8	Chr8_bin1394	49.541	A	B	A	B	B	A	A	B	A	A	B	A	B	A	B	B	A	A	B	A	B	B	B	A	A	A	A	B	B	B	A	A	H	B	B	B	A	B	B	B	A	B	A	A	A	A
1421	LG8	Chr8_bin1395	49.9	A	B	A	B	B	A	A	B	A	A	B	A	B	A	B	B	A	A	B	A	B	B	B	A	A	A	A	B	B	B	A	A	B	B	B	B	A	B	B	A	A	B	A	A	A	A
1422	LG8	Chr8_bin1396	50.138	A	B	A	B	B	A	A	B	A	A	B	A	B	A	B	B	A	A	B	A	B	B	B	A	A	A	A	B	B	B	A	A	B	B	B	B	A	B	B	A	A	B	A	A	A	A
1423	LG8	Chr8_bin1397	50.375	A	B	A	B	B	A	A	B	A	A	B	A	B	A	B	B	A	A	B	A	B	B	B	A	A	A	A	B	B	B	A	A	B	B	B	B	A	B	B	A	A	B	A	A	A	A
1424	LG8	Chr8_bin1398	50.613	A	B	A	B	B	A	A	B	A	A	B	A	B	A	B	B	A	A	B	A	B	B	B	A	A	A	A	B	B	B	A	A	B	B	B	B	A	B	B	A	A	B	A	A	A	A
1425	LG8	Chr8_bin1399	50.732	A	B	A	B	B	A	A	B	A	A	B	A	B	A	B	B	A	A	B	A	B	B	B	A	A	A	A	B	B	B	A	A	B	B	B	B	A	B	B	A	A	B	A	A	A	A
1426	LG8	Chr8_bin1400	50.851	A	B	A	B	B	A	A	B	A	A	B	A	B	A	B	B	A	A	B	A	B	B	B	A	A	A	A	B	B	B	A	A	H	B	B	B	A	B	B	A	A	B	A	A	A	A
1427	LG8	Chr8_bin1401	51.209	A	B	A	B	B	A	A	B	A	A	B	A	B	A	B	B	A	A	B	A	B	B	B	A	A	A	A	B	B	B	A	A	H	B	B	B	A	B	B	A	A	B	A	A	A	A
1428	LG8	Chr8_bin1402	51.327	A	B	A	B	B	A	A	B	A	A	B	A	B	A	B	B	A	A	B	A	B	B	B	A	A	A	A	B	B	B	A	A	H	B	B	B	A	B	B	A	A	B	A	A	A	A
1429	LG8	Chr8_bin1403	51.566	A	B	A	B	B	A	A	B	A	A	B	A	B	A	B	B	A	A	B	A	B	B	B	A	A	A	A	B	B	B	A	A	H	B	B	B	A	B	B	A	A	B	A	A	A	A
1430	LG8	Chr8_bin1404	51.804	A	B	A	B	B	A	A	B	A	A	B	A	B	A	B	B	A	A	B	A	B	B	B	A	A	A	A	B	B	B	A	A	H	B	B	B	A	B	B	A	A	B	A	A	A	A
1431	LG8	Chr8_bin1405	52.042	A	B	A	B	B	A	A	B	A	A	B	A	B	A	B	B	A	A	B	A	B	B	B	A	A	A	A	B	B	B	A	A	H	B	B	B	A	B	B	A	A	B	A	A	A	A
1432	LG8	Chr8_bin1406	52.16	A	B	A	B	B	A	A	B	A	A	B	A	B	A	B	B	A	A	B	A	B	B	B	A	A	A	A	B	B	B	A	A	H	B	B	B	A	B	B	A	A	B	A	A	A	A
1433	LG8	Chr8_bin1407	52.279	A	B	A	B	B	A	A	B	A	A	B	A	B	A	B	B	A	A	B	A	B	B	B	A	A	A	A	B	B	B	A	A	H	B	B	B	A	B	B	A	A	B	A	A	A	A
1434	LG8	Chr8_bin1408	52.397	A	B	A	B	B	A	A	B	A	A	B	A	B	A	B	B	A	A	B	A	B	B	B	A	A	A	A	B	B	B	A	A	B	B	B	B	A	B	B	A	A	B	A	A	A	A
1435	LG8	Chr8_bin1409	52.635	A	B	A	B	B	A	A	B	A	A	B	A	B	A	B	B	A	A	B	A	B	B	B	A	A	A	A	B	B	B	A	A	B	B	B	B	A	B	B	A	A	B	A	A	A	A
1436	LG8	Chr8_bin1410	53.115	A	B	A	B	B	A	A	B	A	A	B	A	B	A	B	B	A	A	B	A	B	B	B	A	A	A	A	B	B	B	A	A	B	B	B	B	A	B	B	A	A	B	A	A	A	A
1437	LG8	Chr8_bin1411	54.087	A	B	A	B	B	A	A	B	A	A	B	A	B	A	B	B	A	A	B	A	B	B	B	A	A	A	A	B	B	B	A	A	B	B	B	B	A	B	B	A	A	B	A	A	A	A
1438	LG8	Chr8_bin1412	54.812	A	B	A	B	B	A	A	B	A	A	B	A	B	A	B	B	A	A	B	A	B	B	B	A	A	A	A	B	B	B	A	A	B	B	B	B	A	B	B	A	A	B	A	A	A	A
1439	LG8	Chr8_bin1413	55.291	A	B	A	B	B	A	A	B	A	A	B	A	B	A	B	B	A	A	B	A	B	B	B	A	A	A	A	B	B	B	A	A	B	B	B	B	A	B	B	A	A	B	A	A	A	B
1440	LG8	Chr8_bin1414	56.139	A	B	A	B	B	A	A	B	A	A	B	A	B	A	B	B	B	A	B	A	B	B	B	A	A	A	A	B	B	B	A	A	B	B	B	B	A	B	B	A	A	B	A	A	A	B
1441	LG8	Chr8_bin1415	56.377	A	A	A	B	B	A	A	B	A	A	B	A	B	A	B	B	B	A	B	A	B	B	B	A	A	A	A	B	B	B	A	A	B	B	B	B	A	B	B	A	A	B	A	A	A	B
1442	LG8	Chr8_bin1416	56.615	A	A	A	B	B	B	A	B	A	A	B	A	B	A	B	B	B	A	B	A	B	B	B	A	A	A	A	B	B	B	A	A	B	B	B	B	A	B	B	A	A	B	A	A	A	B
1443	LG8	Chr8_bin1417	56.853	A	A	A	B	B	B	A	B	A	A	B	A	B	A	B	B	B	A	B	A	B	B	B	A	A	A	A	B	B	B	A	A	B	B	B	B	A	B	B	A	A	B	A	A	A	B
1444	LG8	Chr8_bin1418	57.091	A	A	A	B	B	B	A	B	A	A	B	A	B	A	B	B	B	A	B	A	B	B	B	A	A	A	A	B	B	B	A	A	B	B	B	B	A	B	B	A	A	B	A	A	A	B
1445	LG8	Chr8_bin1419	57.329	A	A	A	B	B	B	A	B	A	A	B	A	B	A	B	B	B	A	B	A	B	B	B	A	A	A	A	B	B	B	A	A	B	B	B	B	A	B	B	A	A	B	A	A	A	B
1446	LG8	Chr8_bin1420	57.808	A	A	A	B	B	B	A	B	A	A	B	A	B	A	B	B	B	A	B	A	B	B	B	A	A	A	A	B	B	B	A	A	B	B	B	B	A	B	B	A	A	B	A	A	A	B
1447	LG8	Chr8_bin1421	58.781	A	A	A	B	A	B	A	B	A	A	B	A	B	A	B	B	B	A	B	A	B	B	B	A	A	A	A	B	B	B	A	A	B	B	B	B	A	B	B	A	A	B	A	A	A	B
1448	LG8	Chr8_bin1422	59.019	A	A	A	B	A	B	A	B	A	A	B	A	B	A	B	B	B	A	B	A	B	B	B	A	A	A	A	B	B	B	A	A	B	B	B	B	A	B	B	A	A	B	A	A	A	B
1449	LG8	Chr8_bin1423	59.498	A	A	A	B	A	B	A	B	A	A	B	A	B	A	B	B	B	A	B	A	B	B	B	A	A	A	A	B	B	B	B	A	B	B	B	B	A	B	B	A	A	B	A	A	A	B
1450	LG8	Chr8_bin1424	61.238	A	A	A	B	A	B	A	B	A	A	B	A	B	B	B	B	B	A	B	A	B	B	B	A	A	A	A	B	B	B	B	A	B	B	B	B	A	B	B	A	B	B	A	A	A	B
1451	LG8	Chr8_bin1425	61.962	A	A	A	B	A	B	A	B	A	A	B	B	B	B	B	B	B	A	B	A	B	B	B	A	A	B	B	B	B	B	B	A	B	B	B	B	A	B	B	A	B	B	A	A	A	B
1452	LG8	Chr8_bin1426	64.233	B	A	A	B	A	B	A	B	B	A	B	B	B	B	B	B	B	A	B	A	B	B	B	A	A	B	B	A	B	B	B	A	B	B	B	B	A	B	B	A	B	B	A	A	A	B
1453	LG8	Chr8_bin1427	64.471	B	A	A	B	A	B	A	B	B	A	B	B	B	B	B	B	B	A	B	A	B	B	B	A	A	B	B	A	B	B	B	A	B	B	B	B	A	B	B	A	B	B	A	A	A	B
1454	LG8	Chr8_bin1428	64.95	B	A	A	B	A	B	A	B	B	A	B	B	B	B	B	B	B	A	B	A	B	B	B	A	A	B	B	A	B	B	B	A	B	B	B	A	A	B	B	A	B	B	A	A	A	B
1455	LG8	Chr8_bin1429	65.188	B	A	A	B	A	B	A	B	B	A	B	B	B	B	B	B	B	A	A	A	B	B	B	A	A	B	B	A	B	B	B	A	B	B	B	A	A	B	B	A	B	B	A	A	A	B
1456	LG8	Chr8_bin1430	65.426	B	A	A	B	A	B	A	B	B	A	B	B	B	B	B	B	B	A	A	A	B	B	B	A	A	B	B	A	B	B	B	A	B	B	B	A	A	B	B	A	B	B	A	A	A	B
1457	LG8	Chr8_bin1431	65.664	B	A	A	B	A	B	A	B	B	A	B	B	B	B	B	B	B	A	A	A	B	B	B	A	A	B	B	A	B	B	B	A	B	B	B	A	A	B	B	A	B	B	A	A	A	B
1458	LG8	Chr8_bin1432	65.902	B	A	A	B	A	B	A	B	B	A	B	B	B	B	B	B	B	A	A	A	B	B	B	A	A	B	B	A	B	B	B	A	B	B	B	A	A	B	B	A	B	B	A	A	A	B
1459	LG8	Chr8_bin1433	66.14	B	A	B	B	A	B	A	B	B	A	B	B	B	B	B	B	B	A	A	A	B	B	B	A	A	B	B	A	B	B	B	A	B	B	B	A	A	B	B	A	B	B	A	A	A	B
1460	LG8	Chr8_bin1434	66.619	B	A	B	B	A	B	A	B	B	A	B	B	B	B	B	B	B	A	A	A	B	B	B	A	A	B	B	A	B	B	B	A	B	B	B	A	A	B	B	A	B	B	A	A	A	B
1461	LG8	Chr8_bin1435	66.857	B	A	B	B	A	B	A	B	B	A	B	B	B	B	B	B	B	A	A	A	B	B	B	A	A	B	B	A	B	B	B	A	B	B	B	A	A	B	B	A	B	B	A	A	A	B
1462	LG8	Chr8_bin1436	68.082	B	A	B	B	A	B	A	B	B	A	B	B	B	B	B	B	B	A	A	A	B	B	B	A	A	B	B	A	B	B	B	A	B	B	B	A	A	B	B	A	B	B	A	A	A	B
1463	LG8	Chr8_bin1437	68.32	B	A	B	B	A	B	A	B	B	A	B	B	B	B	B	B	B	A	A	A	B	B	B	A	A	B	B	A	B	B	B	A	B	B	B	A	A	B	B	A	B	B	A	A	A	B
1464	LG8	Chr8_bin1438	68.558	B	A	B	B	A	B	A	B	B	A	B	B	B	B	A	B	B	A	A	A	B	B	B	A	A	B	B	A	B	B	B	A	B	B	B	A	A	B	B	A	B	B	A	A	A	B
1465	LG8	Chr8_bin1439	69.282	B	A	B	B	A	B	A	B	B	A	B	B	B	B	A	B	A	A	A	A	B	B	A	A	A	B	B	A	B	B	B	A	B	B	B	A	A	B	B	A	B	B	A	A	A	B
1466	LG8	Chr8_bin1440	69.52	B	A	B	B	A	B	A	B	B	A	B	B	B	B	A	B	A	A	A	A	B	B	A	A	A	B	B	A	B	B	B	A	B	B	B	A	A	B	B	A	B	B	A	A	A	B
1467	LG8	Chr8_bin1441	70.244	B	A	B	B	A	B	A	B	B	A	B	B	B	B	A	B	A	A	A	A	B	B	A	A	A	B	B	A	B	B	B	A	B	B	B	A	A	B	B	A	B	B	A	A	A	B
1468	LG8	Chr8_bin1442	70.723	B	A	B	B	A	B	A	B	B	A	B	B	B	B	A	B	A	A	A	A	B	B	A	A	A	B	B	A	B	B	B	A	B	B	B	A	A	B	B	A	B	B	A	A	A	B
1469	LG8	Chr8_bin1443	70.961	B	A	B	B	A	B	A	B	B	A	B	B	B	B	A	B	A	A	A	A	B	B	A	A	A	B	B	A	B	B	B	A	B	B	B	A	A	B	B	A	B	B	A	A	A	B
1470	LG8	Chr8_bin1444	71.199	B	A	B	B	A	B	A	B	B	A	B	B	B	B	A	B	A	A	A	A	B	B	A	A	A	B	B	A	B	B	B	A	B	B	B	A	A	B	B	A	B	B	A	A	A	B
1471	LG8	Chr8_bin1445	72.172	B	A	B	B	A	B	A	B	B	A	B	B	B	B	A	B	A	A	A	A	B	B	A	A	A	B	B	A	B	B	B	A	A	B	B	A	A	B	B	A	B	B	A	A	A	B
1472	LG8	Chr8_bin1446	72.41	B	A	B	B	A	B	A	B	B	A	B	B	B	B	A	B	A	A	A	A	B	B	A	A	A	B	B	A	B	B	B	A	A	B	B	A	A	B	B	A	B	B	A	A	A	B
1473	LG8	Chr8_bin1447	72.889	B	A	B	B	A	B	A	B	B	A	B	B	B	B	A	B	A	A	A	A	B	B	A	A	A	B	B	A	B	B	B	A	A	B	B	A	A	B	B	A	B	B	A	A	A	B
1474	LG8	Chr8_bin1448	73.862	B	A	B	B	A	B	A	B	B	A	B	B	B	B	A	B	A	A	A	A	B	B	A	A	A	B	B	A	B	B	B	A	A	B	B	A	A	B	B	A	B	B	A	A	A	B
1475	LG8	Chr8_bin1449	75.086	B	A	B	B	A	B	A	B	B	A	B	B	B	B	A	B	A	A	A	A	B	B	A	A	A	B	B	A	B	B	B	A	A	A	B	A	A	B	B	A	B	B	A	B	A	B
1476	LG8	Chr8_bin1450	75.566	B	A	B	B	A	B	A	B	B	A	B	B	B	B	A	B	B	A	A	A	B	B	A	A	A	B	B	A	B	B	B	A	A	A	B	A	A	B	B	A	B	B	A	B	A	B
1477	LG8	Chr8_bin1451	76.538	B	A	B	B	A	B	A	B	B	A	B	B	B	B	A	B	B	A	A	A	B	B	A	A	A	B	B	A	B	B	B	A	A	A	B	A	A	B	B	A	B	B	B	B	A	B
1478	LG8	Chr8_bin1452	76.776	B	A	B	B	A	B	A	B	B	A	B	B	B	B	A	B	B	A	A	A	B	B	A	A	A	B	B	A	B	B	B	A	A	A	B	A	A	B	B	A	B	B	B	B	A	B
1479	LG8	Chr8_bin1453	77.255	B	A	B	B	A	B	A	B	B	A	B	B	B	B	A	B	B	A	A	A	B	B	A	A	A	B	B	A	B	B	B	A	A	A	B	A	A	B	B	A	B	B	B	B	A	B
1480	LG8	Chr8_bin1454	77.493	B	A	B	B	A	B	A	B	B	A	B	B	B	B	A	B	B	A	A	A	B	B	A	A	A	B	B	A	B	B	B	A	A	A	B	A	A	B	B	A	B	B	B	B	A	B
1481	LG8	Chr8_bin1455	77.731	B	A	B	B	A	B	A	B	B	A	B	B	B	B	A	B	B	A	A	A	B	B	A	A	A	B	B	A	B	B	B	A	A	A	B	A	A	B	B	A	B	B	B	B	A	B
1482	LG8	Chr8_bin1456	79.734	B	A	B	B	A	B	A	A	B	A	B	B	B	B	A	B	B	B	A	A	B	B	A	A	A	B	B	A	B	B	B	A	A	A	B	A	A	B	B	A	B	B	B	B	A	B
1483	LG8	Chr8_bin1457	80.959	B	A	B	B	A	B	A	A	B	B	B	B	B	B	A	B	B	B	A	A	B	B	A	A	A	B	B	A	B	B	B	A	A	A	B	A	A	B	B	A	B	B	B	B	A	B
1484	LG8	Chr8_bin1458	81.438	B	B	B	B	A	B	A	A	B	B	B	A	B	B	A	B	B	B	A	A	B	B	A	A	A	B	B	A	B	B	B	A	A	A	B	A	A	B	B	A	B	B	B	B	A	B
1485	LG8	Chr8_bin1459	81.918	B	B	B	B	A	B	A	A	B	B	B	A	B	B	A	B	B	B	A	A	B	B	A	A	A	B	B	A	B	B	B	A	A	A	B	A	A	B	B	A	A	B	B	B	A	B
1486	LG8	Chr8_bin1460	82.156	B	B	B	B	A	B	A	A	B	B	B	A	B	B	A	B	B	B	A	A	B	B	A	A	A	B	B	A	B	B	B	A	A	A	B	A	A	B	B	A	A	B	B	B	A	B
1487	LG8	Chr8_bin1461	82.394	B	B	B	B	A	B	A	A	B	B	B	A	B	B	A	B	B	B	A	A	B	B	A	A	A	B	B	A	B	B	B	A	A	A	B	A	A	B	B	A	A	B	B	B	A	B
1488	LG8	Chr8_bin1462	82.873	B	B	A	B	A	B	A	A	B	B	B	A	B	B	A	B	B	B	A	A	B	B	A	A	A	B	B	A	B	B	B	A	A	A	B	A	A	B	B	A	A	B	B	B	A	B
1489	LG8	Chr8_bin1463	83.597	B	B	A	B	A	B	A	A	B	B	B	A	B	B	A	B	B	B	A	A	B	B	A	A	A	B	B	A	B	B	B	A	A	A	B	A	A	B	B	A	A	B	B	B	A	B
1490	LG8	Chr8_bin1464	84.077	B	B	A	B	A	B	A	A	B	B	B	A	B	B	A	B	B	B	A	A	B	B	A	A	A	B	B	B	B	B	B	A	A	A	B	A	A	B	B	A	A	B	B	B	A	B
1491	LG8	Chr8_bin1465	84.315	B	B	A	B	A	B	A	A	B	B	B	A	B	B	A	B	B	B	A	A	B	B	A	A	A	B	B	B	B	B	B	A	A	A	B	A	A	B	B	A	A	B	B	B	A	B
1492	LG8	Chr8_bin1466	84.794	B	B	A	B	A	B	A	A	B	B	B	A	B	B	A	B	B	B	A	A	B	B	A	A	A	B	B	B	B	B	B	A	A	A	B	A	A	B	B	A	A	B	B	B	A	B
1493	LG8	Chr8_bin1467	85.273	B	B	A	B	A	A	A	A	B	B	B	A	B	B	A	B	B	B	A	A	B	B	A	A	A	B	B	B	B	B	B	A	A	A	B	A	A	B	B	A	A	B	B	B	A	B
1494	LG8	Chr8_bin1468	85.511	B	B	A	B	A	A	A	A	B	B	B	A	B	B	A	B	B	B	A	A	B	B	A	A	A	B	B	B	B	B	B	A	A	A	B	A	A	B	B	A	A	B	B	B	A	B
1495	LG8	Chr8_bin1469	85.749	B	B	A	B	A	A	A	A	B	B	B	A	B	B	A	B	B	B	A	A	B	B	A	A	A	B	B	B	B	B	B	A	A	A	B	A	A	B	B	A	A	B	B	B	A	B
1496	LG8	Chr8_bin1470	85.987	B	B	A	B	A	A	A	A	B	B	B	A	B	B	A	B	B	B	A	A	B	B	A	A	A	B	B	B	B	B	B	A	A	A	B	A	A	B	B	A	A	B	B	B	A	B
1497	LG8	Chr8_bin1471	86.225	B	B	A	B	A	A	A	A	B	B	B	A	B	B	A	B	B	B	A	A	B	B	A	A	A	B	B	B	B	B	B	A	A	A	B	A	A	B	B	A	A	B	B	B	A	B
1498	LG8	Chr8_bin1472	86.704	B	B	A	B	A	A	A	A	B	B	B	A	B	B	A	B	B	B	A	A	B	B	A	A	B	B	B	B	B	B	B	A	A	A	B	A	A	B	B	A	A	B	B	B	A	B
1499	LG8	Chr8_bin1473	86.942	B	B	A	B	A	A	A	A	B	B	B	A	B	B	A	B	B	B	A	A	B	B	A	A	B	B	B	B	A	B	B	A	A	A	B	A	A	B	B	A	A	B	B	B	A	B
1500	LG8	Chr8_bin1474	87.422	B	B	A	B	A	A	A	A	B	B	B	A	B	B	A	B	B	B	A	A	B	B	A	A	B	B	B	B	A	B	B	A	A	A	B	A	A	B	B	A	A	B	B	B	A	B
1501	LG8	Chr8_bin1475	87.66	B	B	A	B	A	A	A	A	B	B	B	A	B	B	A	B	B	B	A	A	B	B	A	A	B	B	B	B	A	B	B	A	A	A	B	A	A	B	B	A	A	B	B	B	A	B
1502	LG8	Chr8_bin1476	88.384	B	B	A	B	A	A	A	A	B	B	B	A	B	B	A	B	B	B	A	A	B	B	A	A	B	B	B	B	A	B	B	A	A	A	B	A	A	B	B	A	A	B	B	B	A	B
1503	LG8	Chr8_bin1477	88.622	B	B	A	B	A	A	A	A	B	B	B	A	B	B	A	B	B	B	A	A	B	B	A	A	B	B	B	B	A	B	B	A	A	A	B	A	A	B	B	A	A	B	B	B	A	B
1504	LG8	Chr8_bin1478	88.86	B	B	A	B	A	A	A	A	B	B	B	A	B	B	A	B	B	B	A	A	B	B	A	A	B	B	B	B	A	B	B	A	A	A	B	A	A	B	B	A	A	B	B	B	A	B
1505	LG8	Chr8_bin1479	89.098	B	B	A	B	A	A	A	A	B	B	B	A	B	B	A	B	B	B	A	A	B	B	A	A	B	B	B	B	A	B	B	A	A	A	B	A	A	B	B	A	A	B	B	B	A	B
1506	LG8	Chr8_bin1480	89.822	B	B	A	B	A	A	A	A	B	B	B	A	B	B	A	B	B	B	A	A	A	B	A	A	B	B	B	B	A	B	B	A	A	A	B	A	A	B	B	A	A	B	B	B	A	B
1507	LG8	Chr8_bin1481	90.06	B	B	A	B	A	A	A	A	B	B	B	A	B	B	A	B	B	B	A	A	A	B	A	A	B	B	B	B	A	B	B	A	A	A	B	A	A	B	B	A	A	B	B	B	A	B
1508	LG8	Chr8_bin1482	90.298	B	B	A	B	A	A	A	A	B	B	B	A	B	B	A	B	B	B	A	A	A	B	A	A	B	B	B	B	A	B	B	A	A	A	B	A	A	B	B	A	A	B	B	B	A	B
1509	LG8	Chr8_bin1483	90.536	B	B	A	B	A	A	A	A	B	B	B	A	B	B	A	B	B	B	A	A	A	B	A	A	B	B	B	B	A	B	B	A	A	A	B	A	A	B	B	A	A	B	B	B	A	B
1510	LG8	Chr8_bin1484	91.26	B	B	A	B	A	A	A	A	B	B	B	A	B	B	A	B	B	B	A	A	A	B	B	A	B	B	B	B	A	B	B	A	A	A	B	A	A	B	B	A	A	B	B	B	A	B
1511	LG8	Chr8_bin1485	91.739	B	B	A	B	B	A	A	A	B	B	B	A	B	B	A	B	B	B	A	A	A	B	B	A	B	B	B	B	A	B	B	A	A	A	B	A	A	B	B	A	A	B	B	B	A	B
1512	LG8	Chr8_bin1486	91.977	B	B	A	B	B	A	A	A	B	B	B	A	B	B	A	B	B	B	A	A	A	B	B	A	B	B	B	B	A	B	B	A	A	A	B	A	A	B	B	A	A	B	B	B	A	B
1513	LG8	Chr8_bin1487	92.457	B	B	A	B	B	A	A	A	B	B	B	A	B	B	A	B	B	B	A	B	A	B	B	A	B	B	B	B	A	B	B	A	A	A	B	A	A	B	B	A	A	B	B	B	A	B
1514	LG8	Chr8_bin1488	93.429	B	B	A	B	B	A	A	A	B	B	B	A	B	B	A	B	B	B	A	B	A	B	B	B	B	B	B	B	A	B	B	A	A	A	B	A	A	B	B	A	A	B	B	B	A	B
1515	LG8	Chr8_bin1489	93.909	B	B	A	B	B	A	A	A	B	B	B	A	B	B	A	B	B	B	A	B	A	B	B	B	B	B	B	B	A	B	B	A	A	A	B	A	A	B	B	A	A	B	B	B	A	B
1516	LG8	Chr8_bin1490	94.633	B	B	A	B	B	A	A	A	B	B	B	A	B	B	A	B	B	B	A	B	A	B	B	B	B	B	B	B	A	B	B	A	A	A	B	A	A	B	B	A	A	B	B	B	A	B
1517	LG8	Chr8_bin1491	95.605	B	B	A	B	B	A	A	A	B	B	B	A	B	B	A	B	B	B	A	B	A	B	B	B	B	B	B	B	A	B	B	A	A	A	B	A	A	B	B	A	A	B	B	B	A	B
1518	LG8	Chr8_bin1492	95.843	B	B	A	B	B	A	A	A	B	B	B	A	B	B	A	B	B	B	A	B	A	B	B	B	B	B	B	B	A	B	B	A	A	A	B	A	A	B	B	A	A	B	B	B	A	B
1519	LG8	Chr8_bin1493	96.323	B	B	A	B	B	A	A	A	B	B	B	A	B	B	A	B	B	B	A	B	A	B	B	A	B	B	B	B	A	B	B	A	A	A	B	A	A	B	B	A	A	B	B	B	A	B
1520	LG8	Chr8_bin1494	96.561	B	B	A	B	B	A	A	A	B	B	B	A	B	B	A	B	B	B	A	B	A	B	B	A	B	B	B	B	A	B	B	A	A	A	B	A	A	B	B	A	A	B	B	B	A	B
1521	LG8	Chr8_bin1495	97.533	B	B	A	B	B	A	A	A	B	B	B	A	B	B	A	B	B	B	A	B	A	B	B	A	B	B	B	B	A	B	B	A	A	A	B	A	A	B	B	B	A	B	B	B	A	B
1522	LG8	Chr8_bin1496	100.213	B	B	A	A	A	A	A	A	B	B	B	A	B	B	A	B	B	B	B	B	A	B	B	A	B	B	B	B	A	B	B	A	A	A	B	A	A	B	B	B	A	B	B	B	A	B
1523	LG8	Chr8_bin1497	100.692	B	B	A	A	A	A	A	A	B	B	B	A	B	B	A	B	B	B	B	B	A	B	B	A	B	B	B	B	A	B	B	A	A	A	B	A	A	B	B	B	A	B	B	B	A	B
1524	LG8	Chr8_bin1498	101.665	B	B	A	A	A	A	A	A	B	B	B	A	B	B	A	B	B	B	B	B	A	B	B	A	B	B	B	B	A	B	B	A	A	A	B	A	A	B	B	B	A	B	B	B	A	B
1525	LG8	Chr8_bin1499	101.903	B	B	A	A	A	A	A	A	B	B	B	A	B	B	A	B	B	B	B	B	A	B	B	A	B	B	A	B	A	B	B	A	A	A	B	A	A	B	B	B	A	B	B	B	A	B
1526	LG8	Chr8_bin1500	102.141	B	A	A	A	A	A	A	A	B	B	B	A	B	B	A	B	B	B	B	B	A	B	B	A	B	B	A	B	A	B	B	A	A	A	B	A	A	B	B	B	A	B	B	B	A	B
1527	LG8	Chr8_bin1501	102.259	B	A	A	A	A	A	A	A	B	B	B	A	B	B	A	B	B	B	B	B	A	B	B	A	B	B	A	B	A	B	B	A	A	A	B	A	A	B	B	B	A	B	B	B	A	B
1528	LG8	Chr8_bin1502	103.232	B	A	A	A	A	A	A	A	B	B	B	A	B	B	A	B	B	B	B	B	A	B	B	A	B	B	A	B	A	B	B	A	A	A	B	A	A	B	B	B	A	B	B	B	A	B
1529	LG8	Chr8_bin1503	103.956	B	A	A	A	A	A	A	A	B	A	B	A	B	B	A	B	B	B	B	B	A	B	B	A	B	B	A	B	A	B	B	A	A	A	B	A	A	B	B	B	A	B	B	B	A	B
1530	LG8	Chr8_bin1504	105.18	B	A	A	A	A	A	A	A	B	A	B	A	B	B	A	B	B	B	B	B	A	B	B	A	B	B	A	B	A	B	B	B	A	A	B	A	A	B	B	B	A	B	B	B	A	B
1531	LG8	Chr8_bin1505	105.66	B	A	A	A	A	A	A	A	B	A	B	A	B	B	A	B	B	B	B	B	A	B	B	A	B	B	A	B	A	B	B	B	A	A	B	A	A	B	B	B	A	B	B	B	A	B
1532	LG8	Chr8_bin1506	106.384	B	A	A	A	A	B	A	A	B	A	B	A	B	B	A	B	B	B	B	B	A	B	B	A	B	B	A	B	A	B	B	B	A	A	B	A	A	B	B	B	A	B	B	B	A	B
1533	LG8	Chr8_bin1507	108.655	B	A	A	A	A	B	A	A	B	A	B	A	B	B	A	B	B	B	B	B	A	B	B	A	B	B	A	B	A	B	B	B	A	A	B	A	A	B	B	B	A	B	B	B	A	B
1534	LG8	Chr8_bin1508	109.134	B	A	A	A	A	B	A	A	B	A	B	A	B	B	A	B	B	B	B	B	A	B	B	A	B	B	A	B	A	B	B	B	A	A	B	A	A	B	B	B	A	B	B	B	A	B
1535	LG8	Chr8_bin1509	109.858	B	A	A	B	A	B	A	A	B	A	B	A	B	B	A	B	B	B	B	B	A	B	B	A	B	B	A	B	B	B	B	B	A	A	B	A	A	B	B	B	A	B	B	B	A	B
1536	LG9	Chr9_bin1510	0	B	B	B	A	B	B	B	B	B	A	A	B	A	A	A	A	A	A	A	B	B	A	B	B	A	A	A	B	A	B	A	B	A	A	B	A	A	A	A	A	B	A	B	B	A	A
1537	LG9	Chr9_bin1511	0.724	B	B	B	A	B	B	B	B	B	A	A	B	A	A	A	A	A	A	A	B	B	A	B	B	A	A	A	B	A	B	A	B	A	A	B	A	A	A	A	A	B	A	B	B	A	A
1538	LG9	Chr9_bin1512	1.448	B	B	B	A	B	B	B	B	B	A	A	B	A	A	A	A	A	A	A	B	B	A	B	B	A	A	A	B	A	B	A	B	A	A	B	A	A	A	A	A	B	A	B	B	A	A
1539	LG9	Chr9_bin1513	1.928	B	B	B	A	B	B	B	B	B	A	A	B	A	A	A	A	A	A	A	B	B	A	B	B	A	A	A	B	A	B	A	B	A	A	B	A	A	A	A	A	B	A	B	B	A	A
1540	LG9	Chr9_bin1514	3.408	B	B	B	A	B	B	B	B	B	A	B	B	B	A	A	B	A	A	A	B	B	A	B	B	A	A	A	B	A	B	A	B	A	A	B	A	A	A	A	A	B	A	B	B	A	A
1541	LG9	Chr9_bin1515	4.888	B	B	B	A	B	B	B	B	B	A	B	B	B	A	A	B	A	A	A	B	B	A	B	B	A	A	A	B	A	B	A	B	A	A	B	A	A	A	A	A	B	A	B	B	A	A
1542	LG9	Chr9_bin1516	5.861	A	B	B	A	B	B	B	B	B	A	B	B	B	A	A	B	A	A	A	B	B	A	B	B	A	A	A	B	A	B	A	B	A	A	B	A	A	A	A	A	B	A	B	B	A	A
1543	LG9	Chr9_bin1517	7.601	A	B	B	A	B	B	B	B	B	A	B	B	B	A	A	B	A	A	A	B	B	A	B	B	A	A	A	B	A	B	A	B	A	A	B	A	A	A	A	A	B	A	B	B	A	A
1544	LG9	Chr9_bin1518	8.325	A	B	B	A	B	B	B	B	B	A	B	B	B	A	A	B	A	A	B	B	B	A	B	B	A	A	A	B	A	B	A	B	A	A	B	A	A	A	A	A	B	A	B	B	A	A
1545	LG9	Chr9_bin1519	9.805	A	B	B	A	B	B	B	B	B	A	B	B	B	A	A	B	A	A	B	B	B	A	B	B	A	B	A	A	A	B	A	B	A	A	B	A	A	A	A	A	B	A	A	A	A	A
1546	LG9	Chr9_bin1520	10.778	A	B	B	A	B	B	B	B	B	A	B	B	B	A	A	B	A	A	B	B	B	A	B	B	A	B	A	A	A	B	A	B	A	A	B	A	A	A	A	A	B	A	A	A	A	A
1547	LG9	Chr9_bin1521	11.257	A	B	B	A	B	B	B	B	B	A	B	B	B	A	A	B	A	A	B	B	B	A	B	B	A	B	A	A	A	B	A	B	A	A	B	A	A	A	A	A	B	A	A	A	A	A
1548	LG9	Chr9_bin1522	14.075	A	B	B	A	B	B	B	B	B	A	B	B	B	A	B	B	A	A	B	B	B	A	B	B	A	B	A	A	A	B	A	B	A	A	B	A	A	A	A	A	B	A	A	A	A	A
1549	LG9	Chr9_bin1523	14.312	A	B	B	A	B	B	B	B	B	A	B	B	B	A	B	B	A	A	B	B	B	A	B	B	A	B	A	A	A	B	A	B	A	A	B	A	A	A	A	A	B	A	A	A	A	A
1550	LG9	Chr9_bin1524	15.285	A	B	B	A	A	B	B	B	B	A	B	B	B	A	B	B	A	A	B	B	B	A	B	B	A	B	A	A	A	B	A	B	A	A	B	A	A	A	A	A	B	A	A	A	A	A
1551	LG9	Chr9_bin1525	15.764	A	B	B	A	A	B	B	B	B	A	B	B	B	A	B	B	A	A	B	B	B	A	B	B	A	B	A	A	A	B	A	B	A	A	B	A	A	A	A	A	B	A	A	A	A	A
1552	LG9	Chr9_bin1526	17.504	A	B	B	A	A	B	B	B	B	A	B	B	B	A	B	B	B	B	B	B	B	A	B	B	A	B	A	A	A	B	A	B	A	A	B	A	A	A	A	A	B	A	A	A	A	A
1553	LG9	Chr9_bin1527	18.228	A	B	B	A	A	B	B	B	B	A	B	B	B	A	B	B	B	B	B	B	B	A	B	B	A	B	A	A	A	B	A	B	A	A	B	A	A	A	A	A	B	A	A	A	A	A
1554	LG9	Chr9_bin1528	19.968	A	B	B	A	A	B	B	B	B	A	B	B	B	A	B	B	B	B	B	B	B	A	A	A	A	B	A	A	A	B	A	B	A	A	B	A	A	A	A	A	B	A	A	A	A	B
1555	LG9	Chr9_bin1529	20.206	A	B	B	A	A	B	B	B	B	A	B	B	B	A	B	B	B	B	B	B	B	A	A	A	A	B	A	A	A	B	A	B	A	A	B	A	A	A	A	A	B	A	A	A	A	B
1556	LG9	Chr9_bin1530	21.179	A	B	B	A	A	B	B	B	B	A	B	B	B	A	B	B	B	B	B	B	B	B	A	A	A	B	A	A	A	B	A	B	A	A	B	A	A	A	A	A	B	A	B	B	A	B
1557	LG9	Chr9_bin1531	21.417	A	B	B	A	A	B	B	B	B	A	B	B	B	A	B	B	B	B	B	B	B	B	A	A	A	B	A	A	A	B	A	B	A	A	B	A	A	A	A	A	B	A	B	B	A	B
1558	LG9	Chr9_bin1532	21.655	A	B	B	A	A	B	B	B	B	A	B	B	B	A	B	B	B	B	B	B	B	B	A	A	A	B	A	A	A	B	A	B	A	A	B	A	A	A	A	A	B	A	B	B	A	B
1559	LG9	Chr9_bin1533	22.134	A	B	B	A	A	B	B	B	B	A	B	B	B	A	B	B	B	B	B	B	B	B	A	A	A	B	A	A	A	B	A	B	A	A	B	A	A	A	A	A	B	A	B	B	A	B
1560	LG9	Chr9_bin1534	23.743	A	B	B	A	A	B	B	B	B	A	B	B	B	A	B	B	B	B	B	B	B	B	A	A	A	B	A	A	A	B	A	B	H	A	B	A	A	A	A	A	B	A	B	B	A	B
1561	LG9	Chr9_bin1535	25.484	A	B	B	A	A	B	B	B	B	A	B	B	B	A	B	B	B	B	B	B	B	B	A	A	A	B	A	A	A	B	A	B	H	A	B	A	A	A	A	A	B	A	B	B	A	B
1562	LG9	Chr9_bin1536	26.208	A	B	B	A	A	B	B	B	B	A	B	B	B	A	B	B	B	B	B	B	B	B	A	A	A	B	A	A	A	B	A	B	H	A	B	A	A	A	A	A	B	A	B	B	A	B
1563	LG9	Chr9_bin1537	26.446	A	B	B	A	A	B	B	B	B	A	B	B	B	A	B	B	B	B	B	B	B	B	A	A	A	B	A	A	A	B	A	B	H	A	B	A	A	A	A	A	B	A	B	B	A	B
1564	LG9	Chr9_bin1538	26.684	A	B	B	A	A	B	B	B	B	A	B	B	B	A	B	B	B	B	B	B	B	B	A	A	A	B	A	A	A	B	A	B	H	A	B	A	A	A	A	A	B	A	B	B	A	B
1565	LG9	Chr9_bin1539	27.657	A	B	B	A	A	B	B	B	B	A	B	B	B	A	B	B	B	B	B	B	B	B	A	A	A	B	A	A	A	B	A	B	H	A	B	A	A	A	A	A	B	A	B	B	A	B
1566	LG9	Chr9_bin1540	30.336	A	B	B	A	A	B	B	B	B	A	B	A	B	A	B	B	B	B	B	B	B	B	A	A	B	A	A	A	A	B	A	B	A	A	B	A	A	A	A	A	A	A	B	B	A	B
1567	LG9	Chr9_bin1541	30.816	A	B	B	A	A	B	B	B	B	A	B	A	B	A	A	B	B	B	B	B	B	B	A	A	B	A	A	A	A	B	A	B	A	A	B	A	A	A	A	A	A	A	B	B	A	B
1568	LG9	Chr9_bin1542	31.54	A	B	B	A	A	B	B	B	B	A	B	A	B	A	A	B	B	B	B	B	B	B	A	A	B	A	A	A	A	B	A	B	A	A	B	A	A	A	A	A	A	A	B	B	A	B
1569	LG9	Chr9_bin1543	31.778	A	B	B	A	A	B	B	B	B	A	B	A	B	A	A	B	B	B	B	B	B	B	A	A	B	A	A	A	A	B	A	B	A	A	B	A	A	A	A	A	A	A	B	B	A	B
1570	LG9	Chr9_bin1544	32.016	A	B	B	A	A	B	B	B	B	A	B	A	B	A	A	B	B	B	B	B	B	B	A	A	B	A	A	A	A	B	A	B	A	A	B	A	A	A	A	A	A	A	B	B	A	B
1571	LG9	Chr9_bin1545	32.74	A	B	B	A	A	B	B	B	B	A	B	A	B	A	A	B	B	B	B	B	B	B	A	A	B	A	A	A	A	B	A	B	A	A	B	A	A	A	A	A	A	A	B	B	A	B
1572	LG9	Chr9_bin1546	33.464	A	B	B	A	A	B	B	B	B	A	B	A	B	A	A	B	B	B	B	B	B	B	A	A	B	A	A	A	A	B	A	B	A	A	B	A	A	A	A	A	A	A	B	B	A	B
1573	LG9	Chr9_bin1547	33.943	A	B	B	A	A	B	B	B	B	A	B	A	B	A	A	B	B	B	B	B	B	B	A	A	B	A	A	A	A	B	A	B	A	A	B	A	A	A	A	A	A	A	B	B	A	B
1574	LG9	Chr9_bin1548	35.683	A	B	B	A	A	B	B	B	B	A	B	A	B	A	A	B	B	B	B	B	B	B	A	A	B	A	A	A	A	A	A	B	A	A	B	A	A	A	A	A	A	A	B	B	A	B
1575	LG9	Chr9_bin1549	36.908	A	B	A	A	A	B	B	B	B	A	B	A	B	A	A	B	B	B	B	B	B	B	A	A	B	A	A	A	A	A	A	B	A	A	B	A	A	A	A	A	A	A	B	B	A	B
1576	LG9	Chr9_bin1550	37.266	A	B	A	A	A	B	B	B	B	A	B	A	B	A	A	B	B	B	B	B	B	B	A	A	B	A	A	A	A	A	A	B	H	A	B	A	A	A	A	A	A	A	B	B	A	B
1577	LG9	Chr9_bin1551	37.99	A	B	A	A	A	B	B	B	B	A	B	A	B	A	A	B	B	B	B	B	B	B	A	A	B	A	A	A	A	A	A	B	H	A	B	A	A	A	A	A	A	A	B	B	A	B
1578	LG9	Chr9_bin1552	38.963	A	B	A	A	A	B	B	B	B	A	B	A	B	A	A	B	B	B	B	B	B	B	A	A	B	A	A	B	A	A	A	B	H	A	B	A	A	A	A	A	A	A	B	B	A	B
1579	LG9	Chr9_bin1553	39.687	A	B	A	A	A	B	B	B	B	A	B	A	B	A	A	B	B	B	B	B	B	B	A	A	B	A	A	B	A	A	A	B	H	A	B	A	A	A	A	A	A	A	B	B	A	B
1580	LG9	Chr9_bin1554	40.167	A	B	A	A	A	B	B	B	B	A	B	A	B	A	A	B	B	B	B	B	B	B	A	A	B	A	A	B	A	A	A	B	H	A	B	A	A	A	A	A	A	A	B	B	A	B
1581	LG9	Chr9_bin1555	40.405	A	B	A	A	A	B	B	B	B	A	B	A	B	A	A	B	B	B	B	B	B	B	A	A	B	A	A	B	A	A	A	B	H	A	B	A	A	A	A	A	A	A	B	B	A	B
1582	LG9	Chr9_bin1556	40.884	A	B	A	A	A	B	B	B	B	A	B	A	B	A	A	B	B	B	B	B	B	B	A	A	B	A	A	B	A	A	A	B	H	A	B	A	A	A	A	A	A	A	B	B	A	B
1583	LG9	Chr9_bin1557	42.236	A	A	A	A	A	B	B	B	B	A	B	A	B	A	A	B	B	B	B	B	B	B	A	A	B	A	A	B	A	A	A	B	H	A	B	A	A	A	A	A	A	A	B	B	A	B
1584	LG9	Chr9_bin1558	42.716	A	A	A	A	A	B	B	B	B	A	B	A	B	A	A	B	B	B	B	B	B	B	A	A	B	A	A	B	A	A	A	B	H	A	B	A	A	A	A	A	A	A	B	B	A	B
1585	LG9	Chr9_bin1559	43.195	A	A	A	A	A	B	B	A	B	A	B	A	B	A	A	B	B	B	B	B	B	B	A	A	B	A	A	B	A	A	A	B	H	A	B	A	A	A	A	A	A	A	B	B	A	B
1586	LG9	Chr9_bin1560	43.314	A	A	A	A	A	B	B	A	B	A	B	A	B	A	A	B	B	B	B	B	B	B	A	A	B	A	A	B	A	A	A	B	H	A	B	A	A	A	A	A	A	A	B	B	A	B
1587	LG9	Chr9_bin1561	43.432	A	A	A	A	A	B	B	A	B	A	B	A	B	A	A	B	B	B	B	B	B	B	A	A	B	A	A	B	A	A	A	B	H	A	B	A	A	A	A	A	A	A	B	B	A	B
1588	LG9	Chr9_bin1562	43.791	A	A	A	A	A	B	B	A	B	A	B	A	B	A	A	B	B	B	B	B	B	B	A	A	B	A	A	B	H	A	A	B	H	A	B	A	A	A	A	A	A	A	B	B	A	B
1589	LG9	Chr9_bin1563	44.27	A	A	A	A	A	B	B	A	B	A	B	A	B	A	A	B	B	B	B	B	B	B	A	A	B	A	A	B	H	A	A	B	H	A	B	A	A	A	A	A	A	A	B	B	A	B
1590	LG9	Chr9_bin1564	44.75	A	A	A	A	A	B	B	A	B	A	B	A	B	A	A	B	B	B	B	B	B	B	A	A	B	A	A	B	H	A	A	B	H	A	B	A	A	A	A	A	A	B	B	B	A	B
1591	LG9	Chr9_bin1565	44.988	A	A	A	A	A	B	B	A	B	A	B	A	B	A	A	B	B	B	B	B	B	B	A	A	B	A	A	B	H	A	A	B	H	A	B	A	A	A	A	A	A	B	B	B	A	B
1592	LG9	Chr9_bin1566	45.226	A	A	A	A	A	B	B	A	B	A	B	A	B	A	A	B	B	B	B	B	B	B	A	A	B	A	A	B	H	A	A	B	H	A	B	A	A	A	A	A	A	B	B	B	A	B
1593	LG9	Chr9_bin1567	45.95	A	A	A	A	A	B	B	A	B	A	B	A	B	A	A	B	B	B	B	B	B	B	A	A	B	A	A	B	H	A	A	A	H	A	B	A	A	A	A	A	A	B	B	B	A	B
1594	LG9	Chr9_bin1568	46.188	A	A	A	A	A	B	B	A	B	A	B	A	B	A	A	B	B	B	B	B	B	B	A	A	B	A	A	B	H	A	A	A	H	A	B	A	A	A	A	A	A	B	B	B	A	B
1595	LG9	Chr9_bin1569	46.426	A	A	A	A	A	B	B	A	B	A	B	A	B	A	A	B	B	B	B	B	B	B	A	A	B	A	A	B	H	A	A	A	H	A	B	A	A	A	A	A	A	B	B	B	A	B
1596	LG9	Chr9_bin1570	46.664	A	A	A	A	A	B	B	A	B	A	B	A	B	A	A	B	B	B	B	B	B	B	A	A	B	A	A	B	H	A	A	A	H	A	B	A	A	A	A	A	A	B	B	B	A	B
1597	LG9	Chr9_bin1571	47.144	A	A	A	A	A	B	B	A	B	A	B	A	B	A	A	B	B	B	B	B	B	B	A	A	B	A	A	B	H	A	A	A	H	A	B	A	A	A	A	A	A	B	B	B	A	B
1598	LG9	Chr9_bin1572	47.868	A	A	A	A	A	B	B	A	B	A	B	A	B	A	A	B	B	B	B	B	B	B	A	A	B	A	A	B	H	A	A	A	H	A	B	A	A	A	A	A	A	B	B	B	A	B
1599	LG9	Chr9_bin1573	48.106	A	A	A	A	A	B	B	A	B	A	B	A	B	A	A	B	B	B	B	B	B	B	A	A	B	A	A	B	H	A	A	A	H	A	B	A	A	A	A	A	A	B	B	B	A	B
1600	LG9	Chr9_bin1574	48.586	A	A	A	A	A	B	B	A	B	A	B	A	B	A	A	B	A	A	B	B	B	B	A	A	B	A	A	B	H	A	A	A	H	A	B	A	A	A	A	A	A	B	B	B	A	B
1601	LG9	Chr9_bin1575	48.824	A	A	A	A	A	B	B	A	B	A	B	A	B	A	A	B	A	A	B	B	B	B	A	A	B	A	A	B	H	A	A	A	H	A	B	A	A	A	A	A	A	B	B	B	A	B
1602	LG9	Chr9_bin1576	49.062	A	A	A	A	A	B	B	A	B	A	B	A	B	A	A	B	A	A	B	B	B	B	A	A	B	A	A	B	H	A	A	A	H	A	B	A	A	A	A	B	A	B	B	B	A	B
1603	LG9	Chr9_bin1577	49.18	A	A	A	A	A	B	B	A	B	A	B	A	B	A	A	B	A	A	B	B	B	B	A	A	B	A	A	B	B	A	A	A	H	A	B	A	A	A	A	B	A	B	B	B	A	B
1604	LG9	Chr9_bin1578	49.418	A	A	A	A	A	B	B	A	B	A	B	A	B	A	A	B	A	A	B	B	B	B	A	A	B	A	A	B	B	A	A	A	H	A	B	A	A	A	A	B	A	B	B	B	A	B
1605	LG9	Chr9_bin1579	49.656	A	A	A	A	A	B	B	A	B	A	B	A	B	A	A	B	A	A	B	B	B	B	A	A	B	A	A	B	B	A	A	A	H	A	B	A	A	A	A	B	A	B	B	B	A	B
1606	LG9	Chr9_bin1580	49.775	A	A	A	A	A	B	B	A	B	A	B	A	B	A	A	B	A	A	B	B	B	B	A	A	B	A	A	B	B	A	A	A	H	A	B	A	A	A	A	B	A	B	B	B	A	B
1607	LG9	Chr9_bin1581	50.013	A	A	A	A	A	B	B	A	B	A	B	A	B	A	A	B	A	A	B	B	B	B	A	A	B	A	A	B	B	A	A	A	H	A	B	B	A	A	A	B	A	B	B	B	A	B
1608	LG9	Chr9_bin1582	50.492	A	A	A	A	A	B	B	A	B	A	B	A	B	A	A	B	A	A	B	B	B	B	A	A	B	A	A	B	B	A	A	A	H	A	B	B	A	A	A	B	A	B	B	B	A	B
1609	LG9	Chr9_bin1583	50.851	A	A	A	A	A	B	B	A	B	A	B	A	B	A	A	B	A	A	B	B	B	B	A	A	B	A	A	B	B	A	A	A	H	A	B	B	A	A	A	B	A	B	B	B	A	B
1610	LG9	Chr9_bin1584	51.33	A	A	A	A	A	B	B	A	B	A	B	A	B	A	A	A	A	A	B	B	B	B	A	A	B	A	A	B	B	A	A	A	H	A	B	B	A	A	A	B	A	B	B	B	A	B
1611	LG9	Chr9_bin1585	51.568	A	A	A	A	A	B	B	A	B	A	B	A	B	A	A	A	A	A	B	B	B	B	A	A	B	A	A	B	B	A	A	A	H	A	B	A	A	A	A	B	A	B	B	B	A	B
1612	LG9	Chr9_bin1586	51.687	A	A	A	A	A	B	B	A	B	A	B	A	B	A	A	A	A	A	B	B	B	B	A	A	B	A	A	B	B	A	A	A	H	A	B	A	A	A	A	B	A	B	B	B	A	B
1613	LG9	Chr9_bin1587	52.166	A	A	A	A	A	B	B	A	B	A	B	A	B	A	A	A	A	A	B	B	B	B	A	A	B	A	A	B	B	A	A	A	H	A	B	A	A	A	A	B	A	B	B	B	A	B
1614	LG9	Chr9_bin1588	52.404	A	A	A	A	A	B	B	A	B	A	B	A	B	A	A	A	A	A	B	B	B	B	A	A	B	A	A	B	B	A	A	A	H	A	B	A	A	A	A	B	A	B	B	B	A	B
1615	LG9	Chr9_bin1589	52.523	A	A	A	A	A	B	B	A	B	A	B	A	B	A	A	A	A	A	B	B	B	B	A	A	B	A	A	B	B	A	A	A	A	A	B	A	A	A	A	B	A	B	B	B	A	B
1616	LG9	Chr9_bin1590	53.247	A	A	A	A	A	B	B	A	B	A	B	A	B	A	A	A	B	B	B	B	B	B	A	A	B	A	A	B	B	A	A	A	A	A	B	A	A	A	A	B	A	B	B	B	A	B
1617	LG9	Chr9_bin1591	53.366	A	A	A	A	A	B	B	A	B	A	B	A	B	A	A	A	B	B	B	B	B	B	A	A	B	A	A	B	B	A	A	A	H	A	B	A	A	A	A	B	A	B	B	B	A	B
1618	LG9	Chr9_bin1595	53.604	A	A	A	A	A	B	B	A	B	A	B	A	B	A	A	A	B	B	B	B	B	B	A	A	B	A	A	B	B	A	A	A	H	A	B	A	A	A	A	B	A	B	B	B	A	B
1619	LG9	Chr9_bin1593	53.842	A	A	A	A	A	B	B	A	B	A	B	A	B	A	A	A	B	B	B	B	B	B	A	A	B	A	A	B	B	A	A	A	H	A	B	A	A	A	A	B	A	B	B	B	A	B
1620	LG9	Chr9_bin1592	53.96	A	A	A	A	A	B	B	A	B	A	B	A	B	A	A	A	B	B	B	B	B	B	A	A	B	A	A	B	B	A	A	A	H	A	B	A	A	A	A	B	A	B	B	B	A	B
1621	LG9	Chr9_bin1601	54.198	A	A	A	A	A	B	B	A	B	A	B	A	B	A	A	A	B	B	B	B	B	B	A	A	B	A	A	B	B	A	A	A	H	A	B	A	A	A	A	B	A	B	B	B	A	B
1622	LG9	Chr9_bin1602	54.317	A	A	A	A	A	B	B	A	B	A	B	A	B	A	A	A	B	B	B	B	B	B	A	A	B	A	A	B	H	A	A	A	H	A	B	A	A	A	A	B	A	B	B	B	A	B
1623	LG9	Chr9_bin1603	54.436	A	A	A	A	A	B	B	A	B	A	B	A	B	A	A	A	B	B	B	B	B	B	A	A	B	A	A	B	H	A	A	A	A	A	B	A	A	A	A	B	A	B	B	B	A	B
1624	LG9	Chr9_bin1604	54.674	A	A	A	A	A	B	B	A	B	A	B	A	B	A	A	A	B	B	B	B	B	B	A	A	B	A	A	B	H	A	A	A	A	A	B	A	A	A	A	B	A	B	B	B	A	B
1625	LG9	Chr9_bin1605	54.912	A	A	A	A	A	B	B	A	B	A	B	A	B	A	A	A	B	B	B	B	B	B	A	A	B	A	A	B	H	A	A	A	A	B	B	A	A	A	A	B	A	B	B	B	A	B
1626	LG9	Chr9_bin1606	55.03	A	A	A	A	A	B	B	A	B	A	B	A	B	A	A	A	B	B	B	B	B	B	A	A	B	A	A	B	H	A	A	A	H	B	B	A	A	A	A	B	A	B	B	B	A	B
1627	LG9	Chr9_bin1607	55.268	A	A	A	A	A	B	B	A	B	A	B	A	B	A	A	A	B	B	B	B	B	B	A	A	B	A	A	B	H	A	A	A	H	B	B	A	A	A	A	B	A	B	B	B	A	B
1628	LG9	Chr9_bin1608	55.506	A	A	A	A	A	B	B	A	B	A	B	A	B	A	A	A	B	B	B	B	B	B	A	A	B	A	A	B	H	A	A	A	H	B	B	A	A	A	A	B	A	B	B	B	A	B
1629	LG9	Chr9_bin1609	55.864	A	A	A	A	A	B	B	A	B	A	B	A	B	A	A	A	B	B	B	B	B	B	A	A	B	A	A	B	H	A	A	A	H	B	B	A	A	A	A	B	A	B	B	B	A	B
1630	LG9	Chr9_bin1611	55.983	A	A	A	A	A	B	B	A	B	A	B	A	B	A	A	A	B	B	B	B	B	B	A	A	B	A	A	B	H	A	A	A	B	B	B	A	A	A	A	B	A	B	B	B	A	B
1631	LG9	Chr9_bin1616	56.102	A	A	A	A	A	B	B	A	B	A	B	A	B	A	A	A	B	B	B	B	B	B	A	A	B	A	A	B	A	A	A	A	B	B	B	A	A	A	A	B	A	B	B	B	A	B
1632	LG9	Chr9_bin1615	56.22	A	A	A	A	A	B	B	A	B	A	B	A	B	A	A	A	B	B	B	B	B	B	A	A	B	A	A	B	A	A	A	A	B	B	B	A	A	A	A	B	A	B	B	B	A	B
1633	LG9	Chr9_bin1612	56.339	A	A	A	A	A	B	B	A	B	A	B	A	B	A	A	A	B	B	B	B	B	B	A	A	B	A	A	B	H	A	A	A	B	B	B	A	A	A	A	B	A	B	B	B	A	B
1634	LG9	Chr9_bin1610	56.457	A	A	A	A	A	B	B	A	B	A	B	A	B	A	A	A	B	B	B	B	B	B	A	A	B	A	A	B	H	A	A	A	B	B	B	A	A	A	A	B	A	B	B	B	A	B
1635	LG9	Chr9_bin1652	56.695	A	A	A	A	A	B	B	A	B	A	B	A	B	A	A	A	B	B	B	B	B	B	A	A	B	A	A	B	H	A	A	A	B	B	B	A	A	A	A	B	A	B	B	B	A	B
1636	LG9	Chr9_bin1627	56.814	A	A	A	A	A	B	B	A	B	A	B	A	B	A	A	A	B	B	B	B	B	B	A	A	B	A	A	B	H	A	A	A	B	B	B	A	A	A	A	B	A	B	B	B	A	B
1637	LG9	Chr9_bin1637	56.932	A	A	A	A	A	B	B	A	B	A	B	A	B	A	A	A	B	B	B	B	B	B	A	A	B	A	A	B	B	A	A	A	B	B	B	A	A	A	A	B	A	B	B	B	A	B
1638	LG9	Chr9_bin1646	57.051	A	A	A	A	A	B	B	A	B	A	B	A	B	A	A	A	B	B	B	B	B	B	A	A	B	A	A	B	B	A	A	A	B	B	B	A	A	A	A	B	A	B	B	B	A	B
1639	LG9	Chr9_bin1647	57.289	A	A	A	A	A	B	B	A	B	A	B	A	B	A	A	A	B	B	B	B	B	B	A	A	B	A	A	B	B	A	A	A	B	B	B	A	A	A	A	B	A	B	B	B	A	B
1640	LG9	Chr9_bin1626	57.408	A	A	A	A	A	B	B	A	B	A	B	A	B	A	A	A	B	B	B	B	B	B	A	A	B	A	A	B	H	A	A	A	B	B	B	A	A	A	A	B	A	B	B	B	A	B
1641	LG9	Chr9_bin1628	57.526	A	A	A	A	A	B	B	A	B	A	B	A	B	A	A	A	B	B	B	B	B	B	A	A	B	A	A	B	A	A	A	A	B	B	B	A	A	A	A	B	A	B	B	B	A	B
1642	LG9	Chr9_bin1629	57.764	A	A	A	A	A	B	B	A	B	A	B	A	B	A	A	A	B	B	B	B	B	B	A	A	B	A	A	B	A	A	A	A	B	B	B	A	A	A	A	B	A	B	B	B	A	B
1643	LG9	Chr9_bin1635	57.883	A	A	A	A	A	B	B	A	B	A	B	A	B	A	A	A	B	B	B	B	B	B	A	A	B	A	A	B	A	A	A	A	B	B	B	A	A	A	A	B	A	B	B	B	A	B
1644	LG9	Chr9_bin1680	58.121	A	A	A	A	A	B	B	A	B	A	B	A	B	A	A	A	B	B	B	B	B	B	A	A	B	A	A	B	A	A	A	A	B	B	B	A	A	A	A	B	A	B	B	B	A	B
1645	LG9	Chr9_bin1679	58.239	A	A	A	A	A	B	B	A	B	A	B	A	B	A	A	A	B	B	B	B	B	B	A	A	B	A	A	B	H	A	A	A	B	B	B	A	A	A	A	B	A	B	B	B	A	B
1646	LG9	Chr9_bin1682	58.477	A	A	A	A	A	B	B	A	B	A	B	A	B	A	A	A	B	B	B	B	B	B	A	A	B	A	A	B	H	A	A	A	B	B	B	A	A	A	A	B	A	B	B	B	A	B
1647	LG9	Chr9_bin1684	58.596	A	A	A	A	A	B	B	A	B	A	B	A	B	A	A	A	B	B	B	B	B	B	A	A	B	A	A	B	B	A	A	A	B	B	B	A	A	A	A	B	A	B	B	B	A	B
1648	LG9	Chr9_bin1683	58.954	A	A	A	A	A	B	B	A	B	A	B	A	B	A	A	A	B	B	B	B	B	B	A	A	B	A	A	B	A	A	A	A	B	B	B	A	A	A	A	B	A	B	B	B	A	B
1649	LG9	Chr9_bin1686	59.555	A	A	A	A	A	B	B	A	B	A	B	A	B	A	A	A	B	B	B	B	B	A	A	A	B	A	A	B	A	A	A	A	B	B	B	A	A	A	A	B	A	B	B	B	A	B
1650	LG9	Chr9_bin1687	59.674	A	A	A	A	A	B	B	A	B	A	B	A	B	A	A	A	B	B	B	B	B	A	A	A	B	A	A	B	H	A	A	A	B	B	B	A	A	A	A	B	A	B	B	B	A	B
1651	LG9	Chr9_bin1685	59.793	A	A	A	A	A	B	B	A	B	A	B	A	B	A	A	A	B	B	B	B	B	A	A	A	B	A	A	B	B	A	A	A	B	B	B	A	A	A	A	B	A	B	B	B	A	B
1652	LG9	Chr9_bin1692	60.151	A	A	A	B	A	B	B	A	B	A	B	A	B	A	A	A	B	B	B	B	B	A	A	A	B	A	A	B	B	A	A	A	B	B	B	A	A	A	A	B	A	B	B	B	A	B
1653	LG9	Chr9_bin1691	60.389	A	A	A	B	A	B	B	A	B	A	B	A	B	A	A	A	B	B	B	B	B	A	A	A	B	A	A	B	B	A	A	A	B	B	B	A	A	A	A	B	A	B	B	B	A	B
1654	LG9	Chr9_bin1689	60.507	A	A	A	B	A	B	B	A	B	A	B	A	B	A	A	A	B	B	B	B	B	A	A	A	B	A	A	B	H	A	A	A	B	B	B	A	A	A	A	B	A	B	B	B	A	B
1655	LG9	Chr9_bin1690	60.626	A	A	A	B	A	B	B	A	B	A	B	A	B	A	A	A	B	B	B	B	B	A	A	A	B	A	A	B	A	A	A	A	B	B	B	A	A	A	A	B	A	B	B	B	A	B
1656	LG9	Chr9_bin1694	60.744	A	A	A	B	A	B	B	A	B	A	B	A	B	A	A	A	B	B	B	B	B	A	A	A	B	A	A	B	A	A	A	A	B	B	B	A	A	A	A	B	A	B	B	B	A	B
1657	LG9	Chr9_bin1688	60.863	A	A	A	B	A	B	B	A	B	A	B	A	B	A	A	A	B	B	B	B	B	A	A	A	B	A	A	B	H	A	A	A	B	B	B	A	A	A	A	B	A	B	B	B	A	B
1658	LG9	Chr9_bin1696	61.101	A	A	A	B	A	B	B	A	B	A	B	A	B	A	A	A	B	B	B	B	B	A	A	A	B	A	A	B	H	A	A	A	B	B	B	A	A	A	A	B	A	B	B	B	A	B
1659	LG9	Chr9_bin1697	61.339	A	A	A	B	A	B	B	A	B	A	B	A	B	A	A	A	B	B	B	B	B	A	A	A	B	A	A	B	H	A	A	A	B	B	B	A	A	A	A	B	A	B	B	B	A	B
1660	LG9	Chr9_bin1698	61.458	A	A	A	B	A	B	B	A	B	A	B	A	B	A	A	A	B	B	B	B	B	A	A	A	B	A	A	B	A	A	A	A	B	B	B	A	A	A	A	B	A	B	B	B	A	B
1661	LG9	Chr9_bin1699	61.576	A	A	A	B	A	B	B	A	B	A	B	A	B	A	A	A	B	B	B	B	B	A	A	A	B	A	A	B	A	A	A	A	B	B	B	A	A	A	A	B	A	B	B	B	A	B
1662	LG9	Chr9_bin1708	61.814	A	A	A	B	A	B	B	A	B	A	B	A	B	A	A	A	B	B	B	B	B	A	A	A	B	A	A	B	A	A	A	A	B	B	B	A	A	A	A	B	A	B	B	B	A	B
1663	LG9	Chr9_bin1711	61.933	A	A	A	B	A	B	B	A	B	A	B	A	B	A	A	A	B	B	B	B	B	A	A	A	B	A	A	B	H	A	A	A	B	B	B	A	A	A	A	B	A	B	B	B	A	B
1664	LG9	Chr9_bin1702	62.051	A	A	A	B	A	B	B	A	B	A	B	A	B	A	A	A	B	B	B	B	B	A	A	A	B	A	A	B	H	A	A	A	B	B	B	A	A	A	A	B	A	B	B	B	A	B
1665	LG9	Chr9_bin1706	62.17	A	A	A	B	A	B	B	A	B	A	B	A	B	A	A	A	B	B	B	B	B	A	A	A	B	A	A	B	B	A	A	A	B	B	B	A	A	A	A	B	A	B	B	B	A	B
1666	LG9	Chr9_bin1701	62.408	A	A	A	B	A	B	B	A	B	A	B	A	B	A	A	A	B	B	B	B	B	A	A	A	B	A	A	B	A	A	A	A	B	B	B	A	A	A	A	B	A	B	B	B	A	B
1667	LG9	Chr9_bin1714	62.646	A	A	A	B	A	B	B	A	B	A	B	A	B	A	A	A	B	B	B	B	B	A	A	B	B	A	A	B	A	A	A	A	B	B	B	A	A	A	A	B	A	B	B	B	A	B
1668	LG9	Chr9_bin1713	62.764	A	A	A	B	A	B	B	A	B	A	B	A	B	A	A	A	B	B	B	B	B	A	A	B	B	A	A	B	H	A	A	A	B	B	B	A	A	A	A	B	A	B	B	B	A	B
1669	LG9	Chr9_bin1716	63.002	A	A	A	B	A	B	B	A	B	A	B	A	B	A	A	A	B	B	B	B	B	A	A	B	B	A	A	B	H	A	A	A	B	B	B	A	A	A	A	B	A	B	B	B	A	B
1670	LG9	Chr9_bin1717	63.121	A	A	A	B	A	B	B	A	B	A	B	A	B	A	A	A	B	B	B	B	B	A	A	B	B	A	A	B	H	A	A	A	B	B	B	A	A	A	A	B	A	B	B	B	A	B
1671	LG9	Chr9_bin1719	63.479	A	A	A	B	A	B	B	A	B	A	B	A	B	A	A	A	B	B	B	B	B	A	A	B	B	A	A	B	H	A	A	A	B	B	B	A	A	A	A	B	A	B	B	B	A	B
1672	LG9	Chr9_bin1720	63.717	A	A	A	B	A	B	B	A	B	A	B	A	B	A	A	A	B	B	B	B	B	A	A	B	B	A	A	B	H	A	A	A	B	B	B	A	A	A	A	B	A	B	B	B	A	B
1673	LG9	Chr9_bin1721	63.836	A	A	A	B	A	B	B	A	B	A	B	A	B	A	A	A	B	B	B	B	B	A	A	B	B	A	A	B	H	A	A	A	B	B	B	A	A	A	A	B	A	B	B	B	A	B
1674	LG9	Chr9_bin1722	64.074	A	A	A	B	A	B	B	A	B	A	B	A	B	A	A	A	B	B	B	B	B	A	A	B	B	A	A	B	H	A	A	A	B	B	B	A	A	A	A	B	A	B	B	B	A	B
1675	LG9	Chr9_bin1724	64.432	A	A	A	B	A	B	B	A	B	A	B	A	B	A	A	A	B	B	B	B	B	A	A	B	B	A	A	B	A	A	A	A	B	B	B	A	A	A	A	B	A	B	B	B	A	B
1676	LG9	Chr9_bin1723	64.551	A	A	A	B	A	B	B	A	B	A	B	A	B	A	A	A	B	B	B	B	B	A	A	B	B	A	A	B	H	A	A	A	B	B	B	A	A	A	A	B	A	B	B	B	A	B
1677	LG9	Chr9_bin1726	64.669	A	A	A	B	A	B	B	A	B	A	B	A	B	A	A	A	B	B	B	B	B	A	A	B	B	A	A	B	H	A	A	A	B	B	B	A	A	A	A	B	A	B	B	B	A	B
1678	LG9	Chr9_bin1727	64.907	A	A	A	B	A	B	B	A	B	A	B	A	B	A	A	A	B	B	B	B	B	A	A	B	B	A	A	B	H	A	A	A	B	B	B	A	A	A	A	B	A	B	B	B	A	B
1679	LG9	Chr9_bin1728	65.387	A	A	A	B	A	B	B	A	B	A	B	A	B	A	A	A	B	B	B	B	B	A	A	B	B	A	A	B	H	A	A	A	B	B	B	A	A	A	A	B	A	B	B	B	A	B
1680	LG9	Chr9_bin1729	65.625	A	A	A	B	A	B	B	A	B	A	B	A	B	A	A	A	B	B	B	B	B	A	A	B	B	A	A	B	H	A	A	A	B	B	B	A	A	A	A	B	A	B	B	B	A	B
1681	LG9	Chr9_bin1730	66.349	A	A	A	B	A	B	B	A	B	A	B	A	B	A	A	A	B	B	B	B	B	A	A	B	B	A	A	B	H	A	A	A	B	B	B	A	A	A	A	B	A	B	B	B	A	B
1682	LG9	Chr9_bin1731	66.587	A	A	A	B	A	B	B	A	B	A	B	A	B	A	A	A	B	B	B	B	B	A	A	B	B	A	A	B	B	A	A	A	B	B	B	A	A	A	A	B	A	B	B	B	A	B
1683	LG9	Chr9_bin1732	66.825	A	A	A	B	A	B	B	A	B	A	B	A	B	A	A	A	B	B	B	B	B	A	A	B	B	A	A	B	B	A	A	A	B	B	B	A	A	A	A	B	A	B	B	B	A	B
1684	LG9	Chr9_bin1733	67.549	A	A	A	B	A	B	B	A	B	A	B	A	B	A	A	A	B	B	B	B	B	A	A	B	B	A	A	B	B	A	A	A	B	B	B	A	A	A	B	B	A	B	B	B	A	B
1685	LG9	Chr9_bin1734	68.029	A	A	A	B	A	B	B	A	B	A	B	A	B	A	A	A	B	B	B	B	B	A	A	B	B	A	A	B	B	A	A	A	B	B	B	A	A	A	B	B	A	B	B	B	A	B
1686	LG9	Chr9_bin1735	68.753	A	A	A	B	A	B	B	A	B	A	B	A	B	A	A	A	B	B	B	B	B	A	A	B	B	A	A	B	B	A	A	A	B	B	B	A	A	A	B	B	A	B	B	B	A	B
1687	LG9	Chr9_bin1736	68.991	A	A	A	B	A	B	B	A	B	A	B	A	B	A	A	A	B	B	B	B	B	A	A	B	B	A	A	B	B	A	A	A	B	B	B	A	A	A	B	B	A	B	B	B	A	B
1688	LG9	Chr9_bin1737	69.229	A	A	A	B	A	B	B	A	B	A	B	A	B	A	A	A	B	B	B	B	B	A	A	B	B	A	A	B	B	A	A	A	B	B	B	A	A	A	B	B	A	B	B	B	A	B
1689	LG9	Chr9_bin1738	69.467	A	A	A	A	A	B	B	A	B	A	B	A	B	A	A	A	B	B	B	B	B	A	A	B	B	A	A	B	B	A	A	A	B	B	B	A	A	A	B	B	A	B	B	B	A	B
1690	LG9	Chr9_bin1739	69.705	A	A	A	A	A	B	B	A	B	A	B	A	B	A	A	A	B	B	B	B	B	A	A	B	B	A	A	B	B	A	A	A	B	B	B	A	A	A	B	B	A	B	B	B	A	B
1691	LG9	Chr9_bin1740	69.943	A	A	A	A	A	B	B	A	B	A	B	A	B	A	A	A	B	B	B	B	B	A	A	B	B	A	A	B	B	A	A	A	B	B	B	A	A	A	B	B	A	B	B	B	A	B
1692	LG9	Chr9_bin1741	70.422	A	A	A	A	A	B	B	A	B	A	B	A	B	A	A	A	B	B	B	B	B	A	A	B	B	A	A	B	B	A	A	A	B	B	B	A	A	A	B	B	A	B	B	B	A	B
1693	LG9	Chr9_bin1742	70.901	A	A	A	A	A	B	B	A	B	A	B	A	B	A	A	A	B	B	B	B	B	A	A	B	B	A	A	B	B	A	A	A	B	B	B	A	A	A	B	B	A	B	B	B	A	B
1694	LG9	Chr9_bin1743	71.381	A	A	A	A	A	B	A	A	B	A	B	A	B	A	A	A	B	B	B	B	B	A	A	B	B	A	A	B	B	A	A	A	B	B	B	A	A	B	B	B	A	B	B	B	A	B
1695	LG9	Chr9_bin1744	72.353	A	A	A	A	A	B	A	A	B	A	B	A	B	A	A	A	B	B	B	B	B	A	A	B	B	A	B	B	B	A	A	A	B	B	B	A	A	B	B	B	A	B	B	B	A	B
1696	LG9	Chr9_bin1745	72.832	A	A	A	A	A	B	A	A	B	A	B	A	B	A	A	A	B	B	B	B	B	A	A	B	B	A	B	B	B	A	A	A	B	B	B	A	A	B	B	B	A	B	B	B	A	B
1697	LG9	Chr9_bin1746	73.07	A	A	A	A	A	B	A	A	B	A	B	A	B	A	A	A	B	B	B	B	B	A	A	B	B	A	B	B	B	A	A	A	B	B	B	A	A	B	B	B	A	B	B	B	A	B
1698	LG9	Chr9_bin1747	73.308	A	A	A	A	A	B	A	A	B	A	B	A	B	A	A	A	B	B	B	B	B	A	A	B	B	A	B	B	B	A	A	A	B	B	B	A	A	B	B	B	A	B	B	B	A	B
1699	LG9	Chr9_bin1748	73.788	A	A	A	A	A	B	A	A	B	A	B	A	B	A	A	A	B	B	B	B	B	A	A	B	B	A	B	B	B	A	A	B	B	B	B	A	A	B	B	B	A	B	B	B	A	B
1700	LG9	Chr9_bin1749	75.012	A	A	A	A	A	B	A	A	B	A	B	A	B	A	A	A	B	B	B	B	B	A	A	B	B	A	B	B	B	A	A	B	B	B	B	A	A	B	B	B	A	B	B	B	A	B
1701	LG9	Chr9_bin1750	75.25	A	A	A	A	A	B	A	A	B	A	B	A	B	A	A	A	B	B	B	B	B	A	A	B	B	A	B	B	B	A	A	B	B	B	B	A	A	B	B	B	A	B	B	B	A	B
1702	LG9	Chr9_bin1751	75.974	A	A	A	A	A	B	A	A	B	A	B	A	B	A	A	A	B	B	B	B	B	A	A	B	B	A	B	B	B	A	A	B	B	B	B	A	A	B	B	B	A	B	B	B	A	B
1703	LG9	Chr9_bin1752	76.947	A	A	A	A	A	B	A	A	B	A	B	A	B	A	A	A	B	B	B	B	B	A	A	B	B	A	B	B	B	A	A	B	B	B	B	A	A	B	B	B	A	B	B	B	A	B
1704	LG9	Chr9_bin1753	77.185	A	A	A	A	A	B	A	A	B	A	B	A	B	A	A	A	B	B	B	B	B	A	A	B	B	A	B	B	B	A	A	B	B	B	B	A	A	B	B	B	A	B	B	B	A	B
1705	LG9	Chr9_bin1754	77.423	A	A	A	A	A	B	A	A	B	A	B	A	B	A	A	A	B	B	B	B	B	A	A	B	B	A	B	B	B	A	A	B	B	B	B	A	A	B	B	B	A	B	B	B	A	B
1706	LG9	Chr9_bin1755	77.661	A	A	A	A	A	B	A	A	B	A	B	A	B	A	A	A	B	B	B	B	B	A	A	B	B	A	B	B	B	A	A	B	B	B	B	A	A	B	B	B	A	B	B	B	A	B
1707	LG9	Chr9_bin1756	78.14	A	A	A	A	A	B	A	A	B	A	B	A	B	A	A	A	B	B	B	B	B	A	A	B	B	A	B	B	B	A	A	B	B	B	B	A	B	B	B	B	A	B	B	B	A	B
1708	LG9	Chr9_bin1757	78.378	A	A	A	A	A	B	A	A	B	A	B	A	B	A	A	A	B	B	B	B	B	A	B	B	B	A	B	B	B	A	A	B	B	B	B	A	B	B	B	B	A	B	B	B	A	B
1709	LG9	Chr9_bin1758	78.858	A	A	A	A	A	B	A	A	B	A	B	A	B	A	A	A	B	B	B	B	B	A	B	B	B	A	B	B	B	A	A	B	B	B	B	A	B	B	B	B	A	B	B	B	A	B
1710	LG9	Chr9_bin1759	80.338	A	A	A	A	A	B	A	A	B	A	B	A	B	A	A	A	B	B	B	B	B	A	B	B	B	A	B	B	B	A	A	B	B	B	B	A	B	B	B	B	A	B	B	B	A	B
1711	LG9	Chr9_bin1760	82.078	A	A	A	A	A	B	A	A	B	A	B	A	A	A	A	A	B	B	B	B	B	A	B	B	B	A	B	B	B	A	A	B	B	B	B	A	B	B	B	B	A	B	B	B	A	B
1712	LG9	Chr9_bin1761	83.817	A	A	A	A	A	B	A	A	B	A	A	A	A	A	A	A	B	B	B	B	A	A	B	B	B	A	B	B	B	A	B	B	A	B	B	A	B	B	B	B	A	B	B	B	A	B
1713	LG9	Chr9_bin1762	84.542	A	A	A	A	A	B	A	A	B	A	A	A	A	A	A	A	A	B	B	B	A	A	B	B	B	A	B	B	B	A	B	B	A	B	B	A	B	B	B	B	A	B	B	B	A	B
1714	LG9	Chr9_bin1763	84.78	A	A	A	A	A	B	A	A	B	A	A	A	A	A	A	A	A	A	B	B	A	A	B	B	B	A	B	B	B	A	B	B	A	B	B	A	B	B	B	B	A	B	B	B	A	B
1715	LG9	Chr9_bin1764	85.259	A	A	A	A	A	B	A	A	B	A	A	A	A	A	A	A	A	A	B	B	A	A	B	B	B	A	B	B	B	A	B	B	A	B	B	A	B	B	A	B	A	B	B	B	A	B
1716	LG9	Chr9_bin1765	85.983	A	A	A	A	A	B	A	A	B	A	A	A	A	A	A	A	A	A	B	B	A	A	B	B	B	A	B	B	A	A	B	B	A	B	B	A	B	B	A	B	A	B	B	B	A	B
1717	LG9	Chr9_bin1766	86.462	A	A	A	A	A	B	A	A	B	A	A	A	A	A	A	A	A	A	B	B	A	A	B	B	B	A	B	B	A	A	B	B	A	B	B	B	B	B	A	B	A	B	B	B	A	B
1718	LG9	Chr9_bin1767	87.187	A	A	A	A	A	B	B	A	B	A	A	A	A	A	A	A	A	A	B	B	A	A	B	B	B	A	B	B	A	A	B	B	A	B	B	B	B	B	A	B	A	B	B	B	A	B
1719	LG9	Chr9_bin1768	87.666	A	A	A	A	A	B	B	B	B	A	A	A	A	A	A	A	A	A	B	B	A	A	B	B	B	A	B	B	A	A	B	B	A	B	B	B	B	B	A	B	A	B	B	B	A	B
1720	LG9	Chr9_bin1769	87.904	A	A	A	A	A	B	B	B	B	A	A	A	A	A	A	A	A	A	B	B	A	A	B	B	B	A	B	B	A	A	B	B	A	B	B	B	B	B	A	B	A	B	B	B	A	B
1721	LG9	Chr9_bin1770	88.142	A	A	A	A	A	B	B	B	B	A	A	A	A	A	A	A	A	A	B	B	A	A	B	B	B	A	B	B	A	A	B	B	A	B	B	B	B	B	A	B	A	B	B	B	A	B
1722	LG9	Chr9_bin1771	89.882	A	A	A	A	B	A	B	B	B	A	A	A	A	A	A	A	B	A	B	B	A	A	B	B	B	A	B	B	A	A	B	B	A	B	B	B	B	B	A	B	A	B	B	B	A	B
1723	LG9	Chr9_bin1772	90.12	A	A	A	A	B	A	B	B	B	A	A	A	A	A	A	A	B	A	B	B	A	A	B	B	B	A	B	B	A	A	B	B	A	B	B	B	B	B	A	B	A	B	B	B	A	B
1724	LG9	Chr9_bin1773	91.092	A	A	A	A	B	A	B	B	B	A	A	A	A	A	A	A	B	A	B	B	A	A	B	B	B	A	B	A	A	A	B	B	A	B	B	B	B	B	A	B	A	B	B	B	A	B
1725	LG9	Chr9_bin1774	93.095	A	A	A	A	B	A	B	B	B	A	A	A	A	A	A	A	B	A	B	B	A	A	B	B	A	A	B	A	A	A	A	B	A	B	A	B	B	B	A	B	A	B	B	B	A	B
1726	LG9	Chr9_bin1775	93.333	A	A	A	A	B	A	B	B	B	A	A	A	A	A	A	A	B	A	B	B	A	A	B	B	A	A	B	A	A	A	A	B	A	B	A	B	B	B	A	B	A	B	B	B	A	B
1727	LG9	Chr9_bin1776	94.306	A	A	A	A	B	A	B	B	B	A	A	A	A	A	A	A	B	A	B	B	A	A	A	B	A	A	B	A	A	A	A	B	A	B	A	B	B	B	A	B	A	B	B	B	B	B
1728	LG10	Chr10_bin1777	0	A	A	A	A	B	A	A	A	B	B	B	B	B	A	B	A	A	A	B	A	A	A	A	B	B	A	B	A	B	B	A	B	B	A	A	A	B	B	B	B	B	B	B	B	B	A
1729	LG10	Chr10_bin1778	0.724	A	A	A	A	B	A	A	A	B	B	B	B	B	A	B	A	A	A	B	A	A	A	A	B	B	A	B	A	B	B	A	B	B	A	A	A	B	B	B	B	B	B	B	B	B	A
1730	LG10	Chr10_bin1779	1.448	A	A	A	A	B	A	A	A	B	B	B	B	B	A	B	A	A	A	B	A	A	A	A	B	B	A	B	A	B	B	A	B	B	A	A	A	B	B	B	B	B	B	B	B	B	A
1731	LG10	Chr10_bin1780	2.173	A	A	A	A	B	A	A	A	B	B	B	B	B	A	B	A	A	A	B	A	A	A	A	B	B	A	B	A	B	B	A	B	B	A	A	A	B	B	B	B	B	B	B	B	B	A
1732	LG10	Chr10_bin1781	2.291	A	A	A	A	B	A	A	A	B	B	B	B	B	A	B	A	A	A	B	A	A	A	A	B	B	A	B	A	B	B	A	B	B	A	A	A	B	B	B	B	B	B	B	B	B	A
1733	LG10	Chr10_bin1782	3.015	A	A	A	A	B	A	A	A	B	B	B	B	B	A	B	A	B	A	B	A	A	A	A	B	B	A	B	A	B	B	A	B	B	A	A	A	B	B	B	B	B	B	B	B	B	A
1734	LG10	Chr10_bin1783	4.24	A	A	A	A	B	A	A	A	B	B	B	B	B	A	B	A	B	A	B	A	A	A	A	B	B	A	B	A	B	B	A	B	B	A	A	A	B	B	B	B	B	B	B	B	B	A
1735	LG10	Chr10_bin1784	5.981	A	A	A	A	B	A	A	A	B	B	B	B	B	A	B	A	B	A	B	A	A	A	A	B	B	A	B	A	B	B	A	B	B	A	A	A	B	B	B	B	B	B	B	B	B	A
1736	LG10	Chr10_bin1785	6.705	A	A	A	A	B	A	A	A	B	B	B	B	B	A	B	A	B	A	B	A	A	A	A	B	B	A	B	A	B	B	A	B	B	A	A	A	B	B	B	B	B	B	B	B	B	A
1737	LG10	Chr10_bin1786	7.803	A	A	A	A	B	A	A	A	B	B	B	B	B	A	B	A	B	A	B	B	A	A	A	B	B	A	B	A	B	A	A	B	B	A	A	A	B	B	B	B	B	B	B	B	B	A
1738	LG10	Chr10_bin1787	8.283	A	A	A	A	B	A	A	A	B	B	B	B	B	A	B	A	B	A	B	B	A	A	A	B	B	A	B	A	B	A	A	B	B	A	A	A	B	B	B	B	B	B	B	B	B	A
1739	LG10	Chr10_bin1788	8.762	A	A	A	A	B	A	A	A	B	B	B	B	B	A	B	A	B	A	B	B	A	A	A	B	B	A	B	A	B	A	A	B	B	A	A	A	B	B	B	B	B	B	B	B	B	A
1740	LG10	Chr10_bin1789	9.487	A	A	A	A	B	A	A	A	B	B	B	B	B	A	B	A	B	A	B	B	A	A	A	B	B	A	B	A	B	A	A	B	B	A	A	A	B	B	B	B	B	B	B	B	B	A
1741	LG10	Chr10_bin1790	10.211	A	A	A	A	B	A	A	A	B	B	B	B	B	A	B	A	B	A	B	B	A	A	A	B	B	A	B	A	B	A	A	B	B	A	A	A	B	B	B	B	B	B	B	B	B	A
1742	LG10	Chr10_bin1791	10.69	A	A	A	A	B	A	A	A	B	B	B	B	B	A	B	A	B	A	B	B	A	A	A	B	B	A	B	A	B	A	A	B	B	A	A	A	B	B	B	B	B	B	B	B	B	A
1743	LG10	Chr10_bin1792	10.928	A	A	A	A	B	A	A	A	B	B	B	B	B	A	B	A	B	A	B	B	A	A	A	B	B	A	B	A	B	A	A	B	B	A	A	A	B	B	B	B	B	B	B	B	B	A
1744	LG10	Chr10_bin1793	11.166	A	A	A	A	B	A	A	A	B	B	B	B	B	A	B	A	B	A	B	B	A	A	A	B	B	A	B	A	B	A	A	B	B	A	A	A	B	B	B	B	B	B	B	B	B	A
1745	LG10	Chr10_bin1794	11.404	B	A	A	A	B	A	A	A	B	B	B	B	B	A	B	A	B	A	B	B	A	A	A	B	B	A	B	A	B	A	A	B	B	A	A	A	B	B	B	B	B	B	B	B	B	A
1746	LG10	Chr10_bin1795	11.883	B	A	A	A	B	A	A	A	B	B	B	B	B	A	B	A	B	A	B	B	A	A	A	B	B	A	B	A	B	A	A	B	B	A	A	A	B	B	B	B	B	B	B	B	B	A
1747	LG10	Chr10_bin1796	12.363	B	A	A	A	B	A	A	A	B	B	B	B	B	A	B	A	B	A	B	B	A	A	A	B	B	A	B	A	B	A	A	B	B	A	A	A	B	B	B	B	B	B	B	B	B	A
1748	LG10	Chr10_bin1797	13.587	B	A	A	A	B	A	A	A	B	B	B	B	B	A	B	A	B	A	B	B	A	A	A	B	A	A	B	A	B	A	A	B	B	A	A	A	B	B	B	B	B	B	B	B	B	A
1749	LG10	Chr10_bin1798	13.825	B	A	A	A	B	A	A	A	B	B	B	B	B	A	B	A	B	A	B	B	A	A	A	B	A	A	B	A	B	A	A	B	B	A	A	A	B	B	B	B	B	B	B	B	B	A
1750	LG10	Chr10_bin1799	14.549	B	A	A	A	B	A	A	A	B	B	B	B	B	A	B	A	B	A	B	B	A	A	A	B	A	A	B	A	B	A	A	B	B	A	A	A	B	B	B	B	B	B	B	B	B	B
1751	LG10	Chr10_bin1800	15.274	B	A	A	A	B	A	A	A	B	B	B	B	B	A	B	A	B	A	B	B	A	A	A	B	A	A	B	A	B	A	A	B	B	A	A	A	B	B	B	B	B	B	B	B	B	B
1752	LG10	Chr10_bin1801	15.632	B	A	A	A	B	A	A	A	B	B	B	B	B	A	B	A	B	A	B	B	A	A	A	B	A	A	B	A	B	A	A	B	B	A	A	B	B	B	B	B	B	B	B	B	B	B
1753	LG10	Chr10_bin1802	17.372	B	A	A	A	B	A	A	A	B	B	B	B	B	A	B	A	B	A	B	B	A	A	A	B	A	A	B	A	B	A	A	B	B	A	A	B	B	B	B	B	B	B	B	B	B	B
1754	LG10	Chr10_bin1803	17.61	B	A	A	A	B	A	A	A	B	B	B	B	B	A	B	A	B	A	B	B	A	A	A	B	A	A	B	A	B	A	A	B	B	A	A	B	B	B	B	B	B	B	B	B	B	B
1755	LG10	Chr10_bin1804	17.848	B	A	A	A	B	A	A	A	B	B	B	B	B	A	B	A	B	A	A	B	A	A	A	B	A	A	B	A	B	A	A	B	B	A	A	B	B	B	B	B	B	B	B	B	B	B
1756	LG10	Chr10_bin1805	18.328	B	A	A	A	B	A	A	A	B	B	B	B	B	A	B	A	B	A	A	B	A	A	A	B	A	A	B	A	B	A	A	B	B	A	A	B	B	B	B	B	B	B	B	B	B	B
1757	LG10	Chr10_bin1806	18.807	B	A	A	A	B	A	A	A	B	B	B	B	B	A	B	A	B	A	A	B	A	A	A	B	A	A	B	A	B	A	A	B	B	A	A	B	B	B	B	B	B	B	B	B	B	B
1758	LG10	Chr10_bin1807	20.032	B	A	A	A	B	A	A	A	B	B	B	B	B	A	B	A	B	A	A	B	A	B	A	B	A	A	B	A	B	A	A	B	B	A	A	B	B	B	B	B	B	B	B	B	B	B
1759	LG10	Chr10_bin1808	20.511	B	A	A	A	B	A	A	A	B	B	B	B	B	A	B	A	A	A	A	B	A	B	A	B	A	A	B	A	B	A	A	B	B	A	A	B	B	B	B	B	B	B	B	B	B	B
1760	LG10	Chr10_bin1809	20.749	B	A	A	A	B	A	A	A	B	B	B	B	B	A	B	A	A	A	A	B	A	B	A	B	A	A	B	A	B	A	A	B	B	A	A	B	B	B	B	B	B	B	B	B	B	B
1761	LG10	Chr10_bin1810	21.229	B	A	A	A	B	A	A	A	B	B	B	B	B	A	B	A	A	A	A	B	A	B	A	B	A	A	B	A	B	A	A	B	B	A	A	B	B	B	B	B	B	B	B	B	B	B
1762	LG10	Chr10_bin1811	21.587	B	A	A	A	B	A	A	A	B	B	B	B	B	A	B	A	A	A	A	B	A	B	A	B	A	A	B	A	B	A	A	B	B	A	A	B	B	B	B	B	B	B	B	B	B	B
1763	LG10	Chr10_bin1812	21.825	B	A	A	A	B	A	A	A	B	B	B	B	B	A	B	A	A	A	A	B	A	B	A	B	A	A	B	A	B	A	A	B	B	A	A	B	B	B	B	B	B	B	B	B	B	B
1764	LG10	Chr10_bin1813	23.049	B	A	A	A	B	A	A	A	B	B	B	B	B	A	B	A	A	A	A	B	A	B	A	B	A	A	B	A	B	A	A	B	B	A	A	B	B	B	B	B	B	B	B	B	B	B
1765	LG10	Chr10_bin1814	23.529	B	A	A	A	B	A	A	A	B	B	B	B	B	A	B	A	A	A	A	B	A	B	A	B	A	A	B	A	B	A	A	B	B	A	A	B	B	B	B	A	B	B	B	B	B	B
1766	LG10	Chr10_bin1815	23.767	B	A	A	A	B	A	A	A	B	B	B	B	B	A	B	A	A	A	A	B	A	B	A	B	A	A	B	A	B	A	A	B	B	A	A	B	B	B	B	A	B	B	B	B	B	B
1767	LG10	Chr10_bin1816	24.739	B	A	A	A	B	A	A	A	B	B	B	B	B	A	B	A	A	A	A	B	A	B	A	B	A	A	B	A	B	A	A	B	A	A	A	B	B	B	B	A	B	B	B	B	B	B
1768	LG10	Chr10_bin1817	25.464	B	A	A	A	B	A	A	A	A	B	B	B	B	A	B	A	A	A	A	B	A	B	A	B	A	A	B	A	B	A	A	B	A	A	A	B	B	B	B	A	B	B	B	B	B	B
1769	LG10	Chr10_bin1818	25.702	B	A	A	B	B	A	A	A	A	B	B	B	B	A	B	A	A	A	A	B	A	B	A	B	A	A	B	A	B	A	A	B	A	A	A	B	B	B	B	A	B	B	B	B	B	B
1770	LG10	Chr10_bin1819	25.939	B	A	A	B	B	A	A	A	A	B	B	B	B	A	B	A	A	A	A	B	A	B	A	B	A	A	B	A	B	A	A	B	A	A	A	B	B	B	B	A	B	B	B	B	B	B
1771	LG10	Chr10_bin1820	26.058	B	A	A	B	B	A	A	A	A	B	B	B	B	A	B	A	A	A	A	B	A	B	A	B	A	A	B	A	B	A	A	B	A	A	A	B	B	B	B	A	B	B	B	B	B	B
1772	LG10	Chr10_bin1821	26.906	B	A	A	B	H	A	A	A	A	B	B	H	B	A	B	A	A	A	A	B	A	B	A	B	A	A	B	A	B	A	A	B	A	A	A	B	B	B	B	A	B	B	H	B	B	B
1773	LG10	Chr10_bin1822	27.025	B	A	A	B	H	A	A	A	A	B	B	H	B	A	B	A	A	A	A	B	A	B	A	B	A	A	B	A	B	A	A	B	A	A	A	B	B	B	B	A	B	B	H	B	B	B
1774	LG10	Chr10_bin1823	27.143	B	A	A	B	H	A	A	A	A	B	B	H	B	A	B	A	A	A	A	B	A	B	A	B	A	A	B	A	B	A	A	B	A	A	A	B	B	B	B	A	B	B	H	B	B	B
1775	LG10	Chr10_bin1824	27.381	B	A	A	B	H	A	A	A	A	B	B	H	B	A	B	A	A	A	A	B	A	B	A	B	A	A	B	A	B	A	A	B	A	A	A	B	B	B	B	A	B	B	H	B	B	B
1776	LG10	Chr10_bin1825	27.5	B	A	A	B	H	A	A	A	A	B	B	H	B	A	B	A	A	A	A	B	A	B	A	B	A	A	B	A	B	A	A	B	A	A	A	B	B	B	B	A	B	B	H	B	B	B
1777	LG10	Chr10_bin1826	27.859	B	A	A	B	H	A	A	A	A	B	B	H	B	A	B	A	A	A	A	B	A	B	A	B	A	A	B	A	B	A	A	B	A	A	A	B	B	B	B	A	B	B	H	B	B	B
1778	LG10	Chr10_bin1827	27.977	B	A	A	B	H	A	A	A	A	B	B	H	B	A	B	A	A	A	A	B	A	B	A	B	A	A	B	A	B	A	A	B	A	A	A	B	B	B	B	A	B	B	H	B	B	B
1779	LG10	Chr10_bin1828	28.096	B	A	A	B	H	A	A	A	A	B	B	H	B	A	B	A	A	A	A	B	A	B	A	B	A	A	B	A	B	A	A	B	A	A	A	B	B	B	H	A	B	B	H	B	B	B
1780	LG10	Chr10_bin1829	28.334	B	A	A	B	H	A	A	A	A	B	B	H	B	A	B	A	A	A	A	B	A	B	A	B	A	A	B	A	B	A	A	B	A	A	A	B	B	B	H	A	B	B	H	B	B	B
1781	LG10	Chr10_bin1830	28.572	B	A	A	B	H	A	A	A	A	B	B	H	B	A	B	A	A	A	A	B	A	B	A	B	A	A	B	A	B	A	A	B	A	A	A	B	B	B	H	A	B	B	H	B	B	B
1782	LG10	Chr10_bin1831	28.691	B	A	A	B	H	A	A	A	A	B	B	H	B	A	B	A	A	A	A	B	A	B	A	B	A	A	B	A	B	A	A	B	A	A	A	B	B	B	H	A	B	B	H	B	B	B
1783	LG10	Chr10_bin1832	28.929	B	A	A	B	H	A	A	A	A	B	B	H	B	A	B	A	A	A	A	B	A	B	A	B	A	A	B	A	B	A	A	B	A	A	A	B	B	B	H	A	B	B	H	B	B	B
1784	LG10	Chr10_bin1833	29.532	B	A	A	B	H	A	A	A	A	B	B	H	B	A	B	A	A	A	A	A	A	B	A	B	A	A	B	A	B	A	A	B	A	A	A	B	B	B	H	A	B	B	H	B	B	B
1785	LG10	Chr10_bin1834	29.65	B	A	A	B	H	A	A	A	A	B	B	H	B	A	B	A	A	A	A	A	A	B	A	B	A	A	B	A	B	A	A	B	A	A	A	B	B	B	H	A	B	B	H	B	B	B
1786	LG10	Chr10_bin1835	29.769	B	A	A	B	H	A	A	A	A	B	B	H	B	A	B	A	A	A	A	A	A	B	A	B	A	A	H	A	B	A	A	B	A	A	A	B	B	B	H	A	B	B	H	B	B	B
1787	LG10	Chr10_bin1836	30.007	B	A	A	B	H	A	A	A	A	B	B	H	B	A	B	A	A	A	A	A	A	B	A	B	A	A	H	A	B	A	A	B	A	A	A	B	B	B	H	A	B	B	H	B	B	B
1788	LG10	Chr10_bin1837	30.61	B	A	A	B	A	A	A	A	A	B	B	H	B	A	B	A	A	A	A	A	A	B	A	B	A	A	H	A	B	A	A	B	A	A	A	B	B	B	H	A	B	B	H	B	B	B
1789	LG10	Chr10_bin1838	30.848	B	A	A	B	A	A	A	A	A	B	B	H	B	A	B	A	A	A	A	A	A	B	A	B	A	A	H	A	B	A	A	B	A	A	A	B	B	B	H	A	B	B	H	B	B	B
1790	LG10	Chr10_bin1839	31.086	B	A	A	B	A	A	A	A	A	B	B	H	B	A	B	A	A	A	A	A	A	B	A	B	A	A	H	A	B	A	A	B	A	A	A	B	B	B	H	A	B	B	H	B	B	B
1791	LG10	Chr10_bin1840	31.325	B	A	A	B	A	A	A	A	A	B	B	H	B	A	B	A	A	A	A	A	A	B	A	B	A	A	H	A	B	A	A	B	A	A	A	B	B	B	H	A	B	B	H	B	B	B
1792	LG10	Chr10_bin1841	31.443	B	A	A	B	A	A	A	A	A	B	B	H	B	A	B	A	A	A	A	A	A	B	A	B	A	A	H	A	B	A	A	B	A	A	A	B	B	B	H	A	B	B	H	B	B	B
1793	LG10	Chr10_bin1842	31.681	B	A	A	B	A	A	A	A	A	B	B	H	B	A	B	A	A	A	A	A	A	B	A	B	A	A	H	A	B	A	A	B	A	A	A	B	B	B	H	A	B	B	H	B	B	B
1794	LG10	Chr10_bin1843	31.92	B	A	A	B	A	A	A	A	A	B	B	H	B	A	B	A	A	A	A	A	A	B	A	B	A	A	H	A	B	A	A	B	A	A	A	B	B	B	H	A	B	B	H	B	B	B
1795	LG10	Chr10_bin1844	32.158	A	A	A	B	A	A	A	A	A	B	B	H	B	A	B	A	A	A	A	A	A	B	A	B	A	A	H	A	B	A	A	B	A	A	A	B	B	B	H	A	B	B	H	B	B	B
1796	LG10	Chr10_bin1845	32.396	A	A	A	B	A	A	A	A	A	B	B	H	B	A	B	A	A	A	A	B	A	B	A	B	A	A	H	A	B	A	A	B	A	A	A	B	B	B	H	A	B	B	H	B	B	B
1797	LG10	Chr10_bin1846	32.634	A	A	A	B	A	A	A	A	A	B	B	H	B	A	B	A	A	A	A	B	A	B	A	B	A	A	H	A	B	A	A	B	A	A	A	B	B	B	H	A	B	B	H	B	B	A
1798	LG10	Chr10_bin1847	32.873	A	A	A	B	A	A	A	A	A	B	B	H	B	A	B	A	A	A	A	B	A	B	A	B	A	A	H	A	B	A	A	B	A	A	A	B	B	B	H	A	B	B	H	B	B	A
1799	LG10	Chr10_bin1848	33.111	A	A	A	B	A	A	A	A	A	B	B	H	B	A	B	A	A	B	A	B	A	B	A	B	A	A	H	A	B	A	A	B	A	A	A	B	B	B	H	A	B	B	H	B	B	A
1800	LG10	Chr10_bin1849	33.349	A	A	A	B	A	A	A	A	A	B	B	H	B	A	B	A	A	B	A	B	A	B	A	B	A	A	H	A	B	A	A	B	A	A	A	B	B	B	H	A	B	B	H	B	B	A
1801	LG10	Chr10_bin1850	33.587	B	A	A	B	A	A	A	A	A	B	B	H	B	A	B	A	A	B	A	B	A	B	A	B	A	A	H	A	B	A	A	B	A	A	A	B	B	B	H	A	B	B	H	B	B	A
1802	LG10	Chr10_bin1851	33.826	B	A	A	B	A	A	A	A	A	B	B	H	B	A	B	A	A	B	A	B	A	B	A	B	A	A	H	A	B	A	A	B	A	A	A	B	B	B	H	A	B	B	H	B	B	A
1803	LG10	Chr10_bin1852	34.064	B	A	A	B	A	A	A	A	A	B	B	H	B	A	B	A	A	B	A	B	A	B	A	B	A	A	H	A	B	A	A	B	A	A	A	B	B	B	H	A	B	B	H	B	B	A
1804	LG10	Chr10_bin1853	34.423	B	A	A	B	A	A	A	A	A	B	B	H	B	A	B	A	A	B	A	B	A	B	A	B	A	A	H	A	B	A	A	B	A	A	A	B	B	B	H	A	B	B	H	B	B	A
1805	LG10	Chr10_bin1854	34.661	B	A	A	B	A	A	A	A	A	B	B	H	B	A	B	A	A	B	A	B	A	B	A	B	A	A	H	A	B	A	A	B	A	A	A	B	B	B	H	A	B	B	H	B	B	B
1806	LG10	Chr10_bin1855	34.899	B	A	A	B	A	A	A	A	A	B	B	H	B	A	B	A	A	B	A	B	A	B	A	B	A	A	H	A	B	A	A	B	A	A	A	B	B	B	H	A	B	B	H	B	B	B
1807	LG10	Chr10_bin1856	35.018	B	A	A	B	A	A	A	A	A	B	B	H	B	A	B	A	A	B	A	B	A	B	A	B	A	A	H	A	B	A	A	B	A	A	A	B	B	B	B	A	B	B	H	B	B	B
1808	LG10	Chr10_bin1857	35.136	B	A	A	B	A	A	A	A	A	B	B	H	B	A	B	A	A	B	A	B	A	B	A	B	A	A	H	A	B	A	A	B	A	A	A	B	B	B	B	A	B	B	H	B	B	B
1809	LG10	Chr10_bin1858	35.495	B	A	A	B	A	A	A	A	A	B	B	H	B	A	B	A	A	B	A	B	A	B	A	B	A	A	H	A	B	A	A	B	A	A	A	B	B	B	B	A	B	B	H	B	B	B
1810	LG10	Chr10_bin1859	35.733	B	A	A	B	A	A	A	A	A	B	B	H	B	A	B	A	A	B	A	B	A	B	A	B	A	A	H	A	B	A	A	B	A	A	A	B	B	B	B	A	B	B	H	B	B	B
1811	LG10	Chr10_bin1860	35.972	B	A	A	B	A	A	A	A	A	B	B	H	B	A	B	A	A	B	A	B	A	A	A	B	A	A	H	A	B	A	A	B	A	A	A	B	B	B	B	A	B	B	H	B	B	B
1812	LG10	Chr10_bin1861	36.09	B	A	A	B	A	A	A	A	A	B	B	H	B	A	B	A	A	B	A	B	A	A	A	B	A	A	H	A	B	A	A	B	A	A	A	B	B	B	B	A	B	B	B	B	B	B
1813	LG10	Chr10_bin1862	36.209	B	A	A	B	A	A	A	A	A	B	B	H	B	A	B	A	A	B	A	B	A	A	A	B	A	A	H	A	B	A	A	B	A	A	A	B	B	B	B	A	B	B	B	B	B	B
1814	LG10	Chr10_bin1863	36.327	B	A	A	B	A	A	A	A	A	B	B	H	B	A	B	A	A	B	A	B	A	A	A	B	A	A	H	A	B	A	A	B	A	A	A	B	B	B	B	A	B	B	B	B	B	B
1815	LG10	Chr10_bin1864	36.446	B	A	A	B	A	A	A	A	A	B	B	B	B	A	B	A	A	B	A	B	A	A	A	B	A	A	H	A	B	A	A	B	A	A	A	B	B	B	B	A	B	B	B	B	B	B
1816	LG10	Chr10_bin1865	36.684	B	A	A	B	A	A	A	A	A	B	B	B	B	A	B	A	A	B	A	B	A	A	A	B	A	A	H	A	B	A	A	B	A	A	A	B	B	B	B	A	B	B	B	B	B	B
1817	LG10	Chr10_bin1866	36.922	B	A	A	B	A	A	A	A	A	B	B	B	B	A	B	A	A	A	A	B	A	A	A	B	A	A	H	A	B	A	A	B	A	A	A	B	B	B	B	A	B	B	B	B	B	B
1818	LG10	Chr10_bin1867	37.041	B	A	A	B	A	A	A	A	A	B	B	B	B	A	B	A	A	A	A	B	A	A	A	B	A	A	H	A	B	A	A	B	A	A	A	B	B	B	B	A	B	B	B	B	B	B
1819	LG10	Chr10_bin1868	37.159	B	A	A	B	A	A	A	A	A	B	B	B	B	A	B	A	A	A	A	B	A	A	A	B	A	A	H	A	B	A	A	B	A	A	A	B	B	B	B	A	B	B	B	B	B	B
1820	LG10	Chr10_bin1869	37.278	B	A	A	B	A	A	A	A	A	B	B	B	B	A	B	A	A	A	A	B	A	A	A	B	A	A	H	A	B	A	A	B	A	A	A	B	B	B	B	A	B	B	B	B	B	B
1821	LG10	Chr10_bin1870	37.516	B	B	A	B	A	A	A	A	A	B	B	B	B	A	B	A	A	A	A	B	A	A	A	B	A	A	H	A	B	A	A	B	A	A	A	B	B	B	B	A	B	B	B	B	B	B
1822	LG10	Chr10_bin1871	37.754	B	B	A	B	A	A	A	A	A	B	B	B	B	A	B	A	A	A	A	B	A	A	A	B	A	A	H	A	B	A	A	B	A	A	A	B	B	B	B	A	B	B	B	B	B	B
1823	LG10	Chr10_bin1872	37.992	B	B	A	B	A	A	A	A	A	B	B	B	B	A	B	A	A	A	A	B	A	A	A	B	A	A	H	A	B	A	A	B	A	A	A	B	B	B	B	A	B	B	B	B	B	B
1824	LG10	Chr10_bin1873	38.23	B	B	A	B	A	A	A	A	A	B	B	B	B	A	B	A	A	A	A	B	A	A	A	B	A	A	H	A	B	A	A	B	A	A	A	B	B	B	B	A	B	B	B	B	B	B
1825	LG10	Chr10_bin1874	38.589	B	B	A	B	A	A	A	A	A	B	B	B	B	A	B	A	A	A	A	B	A	A	A	B	A	A	A	A	B	A	A	B	A	A	A	B	B	B	B	A	B	B	B	B	B	B
1826	LG10	Chr10_bin1875	39.068	B	B	A	B	A	A	A	A	A	B	B	B	B	A	B	A	A	A	A	B	A	A	A	B	A	A	A	A	B	A	A	B	A	A	A	B	B	B	B	A	B	B	B	B	B	B
1827	LG10	Chr10_bin1876	39.793	B	B	A	B	A	A	A	A	A	B	B	B	B	A	B	A	A	A	A	B	A	A	A	B	A	A	A	A	B	A	A	B	A	A	A	B	B	B	B	A	B	B	B	B	B	B
1828	LG10	Chr10_bin1877	40.273	B	B	A	B	A	A	A	A	A	B	B	B	B	A	B	A	A	A	A	B	A	A	A	B	A	A	A	A	B	A	A	B	A	B	A	B	B	B	B	A	B	B	B	B	B	B
1829	LG10	Chr10_bin1878	40.511	B	B	A	B	A	A	A	A	A	B	B	B	B	A	B	A	A	A	A	B	A	A	A	B	A	A	A	A	B	A	A	B	A	B	A	B	B	B	B	A	B	B	B	B	B	B
1830	LG10	Chr10_bin1879	40.749	B	B	A	B	A	A	A	A	A	B	B	B	B	A	B	A	A	A	A	B	A	A	A	B	A	A	A	A	B	A	A	B	A	B	A	B	B	B	B	A	B	B	B	B	B	B
1831	LG10	Chr10_bin1880	41.351	B	B	A	B	A	A	A	A	A	B	B	B	B	A	B	A	A	A	A	B	A	A	A	B	A	A	A	A	B	A	A	B	A	B	A	B	B	B	B	A	B	B	B	B	B	B
1832	LG10	Chr10_bin1881	41.589	B	B	A	B	A	A	A	A	A	B	B	B	B	A	B	A	A	A	A	B	A	A	A	B	A	A	A	A	B	A	A	B	A	B	A	A	B	B	B	A	B	B	B	B	B	B
1833	LG10	Chr10_bin1882	41.827	B	B	A	B	A	A	A	A	A	B	B	B	B	A	B	A	A	A	A	B	A	A	A	B	A	A	A	A	B	A	A	B	A	B	A	A	B	B	B	A	B	B	B	B	B	B
1834	LG10	Chr10_bin1883	42.065	B	B	A	B	A	A	A	A	A	B	B	B	B	A	B	A	A	A	A	B	A	A	A	B	A	A	A	A	B	A	A	B	A	B	A	A	B	B	B	A	B	B	B	B	B	B
1835	LG10	Chr10_bin1884	42.303	B	B	A	B	A	A	A	A	A	B	B	B	B	A	B	A	A	A	A	B	A	A	A	B	A	A	A	A	B	A	A	A	A	B	A	A	B	B	B	A	B	B	B	B	B	B
1836	LG10	Chr10_bin1885	42.782	B	B	A	B	A	A	A	A	A	B	B	B	B	A	B	A	A	A	A	B	A	A	A	B	A	A	A	A	B	A	A	A	B	B	A	A	B	B	B	A	B	B	B	B	B	B
1837	LG10	Chr10_bin1886	43.02	B	B	A	B	A	A	A	A	A	B	B	B	B	A	B	A	A	A	A	B	A	A	A	B	A	A	A	A	B	A	A	A	B	B	A	A	B	B	B	A	B	B	B	B	B	B
1838	LG10	Chr10_bin1887	43.5	B	B	A	B	A	A	A	A	A	B	B	B	B	A	B	A	A	A	A	B	A	A	A	B	A	A	A	A	B	A	A	A	B	B	A	A	B	B	B	A	B	B	B	B	B	B
1839	LG10	Chr10_bin1888	43.738	B	B	A	B	A	A	A	A	A	B	B	B	B	A	B	A	A	A	A	B	A	A	A	B	A	A	A	A	B	A	A	A	B	B	A	A	B	B	B	A	B	B	B	B	B	B
1840	LG10	Chr10_bin1889	44.217	B	B	A	B	A	A	A	A	A	B	B	B	B	A	B	A	A	A	A	B	A	A	A	B	A	A	A	A	B	A	A	A	B	B	A	A	B	B	B	A	B	B	B	B	B	B
1841	LG10	Chr10_bin1890	44.697	B	B	A	B	A	A	A	A	A	B	B	B	B	A	B	A	A	A	A	B	A	A	A	B	A	A	A	A	B	A	A	A	B	B	A	A	B	B	B	A	B	B	B	B	B	B
1842	LG10	Chr10_bin1891	44.935	B	B	A	B	A	A	A	A	A	B	B	B	B	A	B	A	A	A	A	B	A	A	A	B	A	A	A	A	B	A	A	A	B	B	A	A	B	B	B	A	B	B	B	B	B	B
1843	LG10	Chr10_bin1892	45.173	B	B	A	B	A	A	A	A	A	B	B	B	B	A	B	A	A	A	A	B	A	A	A	B	A	A	A	A	B	A	A	A	B	B	A	A	B	B	B	A	B	B	B	B	B	B
1844	LG10	Chr10_bin1893	45.531	B	B	A	B	A	A	A	A	A	B	B	B	B	A	B	A	A	A	A	B	A	A	A	B	A	A	A	A	B	A	A	A	B	B	A	A	B	B	B	A	B	B	B	B	B	B
1845	LG10	Chr10_bin1894	46.011	B	B	A	B	A	A	A	A	A	B	B	B	B	A	B	A	A	A	A	B	A	A	A	B	A	A	A	A	B	A	A	A	B	B	A	A	B	B	B	A	B	B	B	B	B	B
1846	LG10	Chr10_bin1895	46.249	B	B	A	B	A	A	A	A	A	B	B	B	B	A	B	A	A	A	A	B	A	A	A	B	A	A	A	A	B	A	A	A	B	B	A	A	B	B	B	A	B	B	B	B	B	B
1847	LG10	Chr10_bin1896	46.728	B	B	A	B	A	A	A	A	A	B	B	B	B	A	B	A	A	A	A	B	A	A	A	B	A	A	A	A	B	A	A	A	B	B	A	A	B	B	B	A	B	B	B	B	B	B
1848	LG10	Chr10_bin1897	46.966	B	B	A	B	A	A	A	A	A	B	B	B	B	A	B	A	A	A	A	B	A	A	A	B	A	A	A	A	B	A	A	A	B	B	A	A	B	B	B	A	B	B	B	B	B	B
1849	LG10	Chr10_bin1898	47.445	B	B	A	B	A	A	A	A	A	B	B	B	B	A	B	A	A	A	A	B	A	A	A	B	A	A	A	A	B	A	A	A	B	B	A	A	B	B	B	A	B	B	B	B	B	B
1850	LG10	Chr10_bin1899	48.169	B	B	A	B	A	A	A	A	A	B	B	B	B	A	B	A	A	A	A	B	A	A	A	B	A	A	A	A	B	A	A	A	B	B	A	A	B	B	B	A	B	B	B	B	B	B
1851	LG10	Chr10_bin1900	48.649	B	B	A	B	A	A	A	A	A	B	B	B	B	A	B	A	A	A	A	B	A	A	A	B	A	A	A	A	B	A	A	A	B	B	A	A	B	B	B	A	B	B	B	B	B	B
1852	LG10	Chr10_bin1901	48.887	B	B	A	B	A	A	A	A	A	B	B	B	B	A	B	A	A	A	A	B	A	A	A	B	A	A	A	A	B	A	A	A	B	B	A	A	B	B	B	A	B	B	B	B	B	B
1853	LG10	Chr10_bin1902	49.611	B	B	A	B	A	A	A	A	A	B	B	B	B	A	B	A	A	B	A	B	A	A	A	B	A	A	A	A	B	A	A	A	B	B	A	A	B	B	B	A	B	B	B	B	B	B
1854	LG10	Chr10_bin1903	50.09	B	B	A	B	A	A	A	A	A	B	B	B	B	A	B	A	A	B	A	B	A	A	A	B	A	A	A	A	B	A	A	A	B	B	A	A	B	B	B	A	B	B	B	B	B	B
1855	LG10	Chr10_bin1904	50.328	B	B	B	B	A	A	A	A	A	B	B	B	B	A	B	A	A	B	A	B	A	A	A	B	A	A	A	A	B	A	A	A	B	B	A	A	B	B	B	A	B	B	B	B	B	B
1856	LG10	Chr10_bin1905	51.553	B	B	B	B	A	A	A	B	A	B	B	B	B	A	B	A	A	B	A	B	A	A	A	B	A	A	A	A	B	A	A	A	B	B	A	A	B	B	B	A	B	A	B	B	B	B
1857	LG10	Chr10_bin1906	52.277	B	B	B	B	A	A	A	B	A	B	B	B	B	A	B	A	A	B	A	B	A	A	A	B	A	A	A	A	B	A	A	A	B	B	A	A	B	B	B	A	B	A	B	B	B	B
1858	LG10	Chr10_bin1907	53.501	B	B	B	B	A	A	A	B	A	B	B	B	B	A	B	A	A	B	A	B	A	A	A	B	A	A	A	A	B	A	A	A	B	B	A	A	B	B	B	A	B	A	B	B	B	B
1859	LG10	Chr10_bin1908	54.726	B	B	B	B	A	A	A	B	A	B	B	B	B	A	B	A	A	A	A	B	A	A	A	B	A	A	A	A	B	A	A	A	B	B	A	A	B	B	B	A	B	A	B	B	A	B
1860	LG10	Chr10_bin1909	55.205	B	B	B	B	A	A	A	B	A	B	B	B	B	A	B	A	A	A	A	B	A	A	A	B	A	A	A	A	B	A	A	A	B	B	A	A	B	B	B	A	B	A	B	B	A	B
1861	LG10	Chr10_bin1910	55.443	B	B	B	B	A	A	A	B	A	B	B	B	B	A	B	A	A	A	A	B	A	A	A	B	A	A	A	A	B	A	A	A	B	B	A	A	B	B	B	A	B	A	B	B	A	B
1862	LG10	Chr10_bin1911	56.167	B	B	B	B	A	A	A	B	A	B	B	B	B	A	B	A	A	A	A	B	A	A	A	B	A	A	A	A	B	A	A	A	B	B	A	A	B	B	B	A	B	A	B	B	A	B
1863	LG10	Chr10_bin1912	56.405	B	A	B	B	A	A	A	B	A	B	B	B	B	A	B	A	A	A	A	B	A	A	A	B	A	A	A	A	B	A	A	A	B	B	A	A	B	B	B	A	B	A	B	B	A	B
1864	LG10	Chr10_bin1913	57.13	B	A	B	B	A	A	A	B	A	B	B	B	B	A	B	A	A	A	A	B	A	A	A	B	A	A	A	A	B	A	A	A	B	B	A	A	B	B	B	A	B	A	B	B	A	A
1865	LG10	Chr10_bin1914	57.609	B	A	B	B	A	A	A	B	A	B	B	B	B	A	B	A	A	A	A	B	A	A	A	B	A	A	A	A	B	A	A	A	B	B	A	A	B	B	B	A	B	A	B	B	A	A
1866	LG10	Chr10_bin1915	58.088	B	A	B	B	A	A	A	B	A	B	B	B	B	A	B	A	A	A	A	B	A	A	A	B	A	A	A	A	B	A	A	A	B	B	A	A	B	B	B	A	B	A	B	B	A	A
1867	LG10	Chr10_bin1916	59.061	B	A	B	B	A	A	A	B	A	B	B	B	B	A	B	A	A	A	A	B	A	A	A	B	A	A	A	A	B	A	B	B	B	B	A	A	B	B	B	A	B	A	B	B	A	A
1868	LG10	Chr10_bin1917	59.54	B	A	B	B	A	A	A	B	A	B	B	B	B	A	B	A	A	A	A	B	A	A	A	B	A	A	A	A	B	A	B	B	B	B	A	A	B	B	B	A	B	A	B	B	A	A
1869	LG10	Chr10_bin1918	60.02	B	A	B	B	A	A	A	B	A	B	B	B	B	A	B	A	A	A	A	B	A	A	A	B	A	A	A	A	B	A	B	B	B	B	A	A	B	B	B	A	B	A	B	B	A	A
1870	LG10	Chr10_bin1919	61.759	B	A	B	B	A	A	A	B	A	B	B	B	B	A	B	A	A	A	A	B	A	B	A	B	A	A	A	A	B	A	B	B	B	B	A	A	B	B	B	A	B	A	B	B	A	A
1871	LG10	Chr10_bin1920	62.732	B	A	B	B	A	A	A	B	A	B	B	B	B	B	B	A	A	A	A	B	A	B	A	B	A	A	A	A	B	A	B	B	B	B	A	A	B	B	B	A	B	A	B	B	A	A
1872	LG10	Chr10_bin1921	63.704	B	A	B	B	A	A	A	B	A	B	B	B	B	B	B	A	A	A	A	B	A	B	A	B	A	A	A	A	B	A	B	B	B	B	A	A	B	B	B	A	A	A	B	B	A	A
1873	LG10	Chr10_bin1922	64.429	B	A	B	B	A	A	A	B	A	B	B	B	B	B	B	A	A	A	A	B	A	B	A	B	A	A	A	A	B	A	B	B	B	B	A	A	B	B	B	A	A	A	B	B	B	A
1874	LG10	Chr10_bin1923	65.909	B	A	B	B	A	A	A	B	A	B	B	B	B	B	B	A	A	A	A	B	A	B	A	B	A	A	A	A	B	A	B	B	B	B	A	A	B	B	B	A	A	A	B	B	B	A
1875	LG10	Chr10_bin1924	66.147	B	A	B	B	A	A	A	B	A	B	B	B	B	B	B	A	A	A	A	B	A	B	A	B	A	A	A	A	B	A	B	B	B	B	A	A	B	B	B	A	A	A	B	B	B	A
1876	LG10	Chr10_bin1925	67.371	B	A	B	B	A	A	A	B	A	B	B	B	B	B	B	A	A	A	A	B	A	B	A	B	A	A	A	A	B	A	B	B	B	B	A	A	B	B	B	A	A	A	B	B	B	A
1877	LG10	Chr10_bin1926	69.111	B	A	B	B	A	A	A	B	A	B	B	B	B	B	B	A	A	A	A	B	A	B	A	B	A	A	A	A	B	A	B	B	B	B	A	A	B	B	B	A	A	A	B	B	B	A
1878	LG10	Chr10_bin1927	70.084	B	A	B	B	A	A	A	B	A	B	B	B	B	B	B	A	A	A	A	B	A	B	A	B	A	A	A	A	B	A	B	B	B	B	A	A	B	A	B	A	A	A	B	B	B	A
1879	LG10	Chr10_bin1928	70.322	B	A	B	B	A	A	A	B	A	B	B	B	B	B	B	A	A	A	A	B	A	B	A	B	A	A	A	A	B	A	B	B	B	B	A	A	B	A	B	A	A	A	B	B	B	A
1880	LG10	Chr10_bin1929	70.56	B	A	B	B	A	A	A	B	A	B	B	B	B	B	B	A	A	A	A	B	A	B	A	B	A	A	A	A	B	A	B	B	B	B	A	A	B	A	B	A	A	A	B	B	B	A
1881	LG10	Chr10_bin1930	71.532	B	A	B	B	A	A	A	B	A	B	B	B	B	B	B	A	A	A	A	B	A	B	A	B	A	A	A	A	B	A	B	B	B	A	A	A	B	A	B	A	A	A	B	B	B	A
1882	LG10	Chr10_bin1931	72.757	B	A	B	B	A	A	A	B	A	B	B	B	B	B	B	A	A	A	A	B	B	B	A	B	A	A	A	A	B	A	B	A	B	A	A	A	B	A	B	A	A	A	B	B	B	B
1883	LG10	Chr10_bin1932	73.481	B	A	B	B	A	A	A	B	A	B	B	B	B	B	B	A	A	A	A	B	B	B	A	B	A	A	A	A	B	A	B	A	B	A	A	A	B	A	B	A	A	A	B	B	B	B
1884	LG10	Chr10_bin1933	74.453	B	A	B	B	A	A	A	B	A	B	B	B	B	B	B	A	A	A	A	B	B	B	A	B	A	A	A	A	B	A	B	A	B	A	A	A	B	A	B	A	A	A	B	B	B	B
1885	LG10	Chr10_bin1934	74.933	B	A	B	B	A	A	A	B	A	B	B	B	B	B	B	A	A	A	A	B	B	B	A	B	A	A	A	A	B	A	B	A	B	A	A	A	B	A	B	A	A	B	B	B	B	B
1886	LG10	Chr10_bin1935	75.171	B	A	B	B	A	A	B	B	A	B	B	B	B	B	B	A	A	A	A	B	B	B	A	B	A	A	A	A	B	A	B	A	B	A	A	A	B	A	B	A	A	B	B	B	B	B
1887	LG10	Chr10_bin1936	75.409	B	A	B	B	A	A	B	B	A	B	B	B	B	B	B	A	A	A	A	B	B	B	A	B	A	A	A	A	B	A	B	A	B	A	A	A	B	A	B	A	A	B	B	B	B	B
1888	LG11	Chr11_bin1937	0	A	A	A	B	B	A	A	B	B	B	B	B	A	B	B	B	B	B	A	A	B	B	B	B	B	B	B	A	B	B	B	B	A	B	A	A	A	B	B	B	B	A	A	A	A	B
1889	LG11	Chr11_bin1938	0.724	A	A	A	B	B	A	A	B	B	B	B	B	B	B	B	B	B	B	A	A	B	B	B	B	B	B	B	A	B	B	B	B	A	B	A	A	A	B	B	B	B	A	A	A	A	B
1890	LG11	Chr11_bin1939	1.449	A	A	A	B	B	A	A	B	B	B	B	B	B	B	B	B	B	B	A	A	B	B	B	B	B	B	B	B	B	B	B	B	A	B	A	A	A	B	B	B	B	A	A	A	A	B
1891	LG11	Chr11_bin1940	3.189	A	A	A	B	B	A	A	B	B	B	B	B	B	A	B	B	B	B	A	A	B	B	B	B	B	B	A	B	B	B	B	B	A	B	A	A	A	B	B	B	B	A	A	A	A	B
1892	LG11	Chr11_bin1941	4.67	A	A	A	B	B	A	A	B	B	B	B	B	B	A	B	B	B	B	A	A	B	B	B	B	B	B	A	B	B	B	B	B	A	B	A	A	A	B	B	B	B	A	A	A	A	B
1893	LG11	Chr11_bin1942	5.394	A	A	A	B	B	A	A	B	B	B	B	B	B	A	B	B	B	B	A	A	B	B	B	B	B	B	A	B	B	B	B	B	A	B	A	A	A	B	B	B	B	A	A	A	A	B
1894	LG11	Chr11_bin1943	5.874	A	A	A	B	B	A	A	B	B	B	B	B	B	A	B	B	B	B	A	A	B	B	B	B	B	B	A	B	B	B	B	B	A	B	A	A	A	B	B	B	B	A	A	A	A	B
1895	LG11	Chr11_bin1944	7.354	A	A	B	B	B	A	A	A	B	B	B	B	B	A	B	B	B	B	A	A	B	B	B	B	B	B	A	B	B	B	B	B	A	B	A	A	A	B	B	B	B	A	A	A	A	B
1896	LG11	Chr11_bin1945	8.327	A	A	B	B	B	A	A	A	B	B	B	B	B	A	B	B	B	B	A	A	B	B	B	B	B	B	A	B	B	B	B	B	A	B	A	A	A	B	B	B	B	A	A	A	A	B
1897	LG11	Chr11_bin1946	8.565	A	A	B	B	B	A	A	A	B	B	B	B	B	A	B	B	B	B	A	A	B	B	B	B	B	B	A	B	B	B	B	B	A	B	A	A	A	B	B	B	B	A	A	A	A	B
1898	LG11	Chr11_bin1947	10.569	A	A	B	B	B	A	A	A	B	B	B	A	B	A	B	B	B	B	A	A	B	B	B	B	B	A	A	B	B	B	B	B	A	B	A	A	A	B	B	B	A	A	A	A	A	B
1899	LG11	Chr11_bin1948	11.667	A	A	B	B	B	A	A	A	B	B	B	A	B	A	B	B	B	B	A	A	B	B	B	B	B	A	B	B	H	B	B	B	A	B	A	A	A	B	B	B	A	A	A	A	A	B
1900	LG11	Chr11_bin1949	12.64	A	A	B	B	B	A	A	A	B	B	B	A	B	A	B	B	B	B	A	A	B	B	B	B	B	A	B	B	H	B	B	B	A	B	A	A	A	B	B	B	A	A	A	A	A	B
1901	LG11	Chr11_bin1950	12.878	A	A	B	B	B	A	A	A	B	B	B	A	B	A	B	B	B	B	A	A	B	B	B	B	B	A	B	B	H	B	B	B	A	B	A	A	A	B	B	B	A	A	A	A	A	B
1902	LG11	Chr11_bin1951	13.116	A	A	B	B	B	A	A	A	B	B	B	A	B	A	B	B	B	B	A	A	B	B	B	B	B	A	B	B	H	B	B	B	A	B	A	A	A	B	B	B	A	A	A	A	A	B
1903	LG11	Chr11_bin1952	16.504	A	A	B	B	B	A	A	A	B	B	B	A	B	B	B	B	B	B	B	A	B	B	B	B	B	A	B	B	H	B	B	B	A	B	A	B	A	A	B	B	A	A	A	A	A	B
1904	LG11	Chr11_bin1953	18.245	B	A	B	B	B	A	A	A	B	B	B	A	B	B	B	B	B	B	B	A	B	B	B	B	B	A	B	B	H	B	B	B	A	B	A	B	A	A	B	B	A	A	A	A	A	B
1905	LG11	Chr11_bin1954	18.725	B	A	B	B	B	A	A	A	B	B	B	A	B	B	B	B	B	B	B	A	B	B	B	B	B	A	B	B	H	B	B	B	B	B	A	B	A	A	B	B	A	A	A	A	A	B
1906	LG11	Chr11_bin1955	20.206	B	A	B	B	B	A	A	A	B	B	B	A	B	B	B	B	B	B	B	A	B	B	B	B	B	A	B	B	H	B	B	B	B	B	A	B	A	A	B	B	A	A	A	A	A	B
1907	LG11	Chr11_bin1956	20.686	B	A	B	B	B	A	A	A	B	B	B	A	B	B	B	B	B	B	B	A	B	B	B	B	B	A	B	B	H	B	B	B	B	B	A	B	A	A	A	B	A	A	A	A	A	B
1908	LG11	Chr11_bin1957	20.924	B	A	B	B	B	A	A	A	B	B	B	A	B	B	B	B	B	B	B	A	B	B	B	B	B	A	B	B	H	B	B	B	B	B	A	B	A	A	A	B	A	A	A	A	A	B
1909	LG11	Chr11_bin1958	21.162	B	A	B	B	B	A	B	A	B	B	B	A	B	B	B	B	B	B	B	A	B	B	B	B	B	A	B	B	H	B	B	B	B	B	A	B	A	A	A	B	A	A	A	A	A	B
1910	LG11	Chr11_bin1959	21.4	B	A	B	B	B	A	B	A	B	B	B	A	B	B	B	B	B	B	B	A	B	B	B	B	B	A	B	B	H	B	B	B	B	B	A	B	A	A	A	B	A	A	A	A	A	B
1911	LG11	Chr11_bin1960	23.141	B	A	B	B	B	A	B	A	B	B	B	A	B	B	B	B	B	B	B	A	A	B	B	B	B	A	B	B	H	B	B	B	B	B	A	B	A	A	A	B	A	A	A	A	A	B
1912	LG11	Chr11_bin1961	24.114	B	A	B	B	B	A	B	A	B	B	B	A	B	B	B	A	B	B	B	A	A	B	B	B	B	A	B	B	H	B	A	B	B	B	A	B	A	A	A	B	A	B	A	A	A	B
1913	LG11	Chr11_bin1962	26.659	B	A	B	A	A	A	B	A	B	B	B	A	B	B	B	A	B	B	B	A	A	B	B	B	B	A	B	B	H	B	A	B	B	B	A	B	A	A	A	B	A	B	A	A	A	B
1914	LG11	Chr11_bin1963	26.897	B	A	B	A	A	A	B	A	B	B	B	A	B	B	B	A	B	B	B	A	A	B	B	B	B	A	B	B	H	B	A	B	B	B	A	B	A	A	A	B	A	B	A	A	A	B
1915	LG11	Chr11_bin1964	27.135	B	A	B	A	A	A	B	A	B	B	B	A	B	B	B	A	B	B	B	A	A	B	B	B	B	A	B	B	H	B	A	B	B	B	A	B	A	A	A	B	A	B	A	A	A	B
1916	LG11	Chr11_bin1965	27.614	B	A	B	A	A	A	B	A	B	B	B	A	B	B	B	A	B	B	B	A	A	B	B	B	B	A	B	B	H	B	A	B	B	B	A	B	A	A	A	B	A	B	A	A	A	B
1917	LG11	Chr11_bin1966	28.094	B	A	B	A	A	A	B	A	B	B	B	A	B	B	B	A	B	B	B	A	A	B	B	B	B	A	B	B	H	B	A	B	B	B	A	B	A	A	A	B	A	B	A	A	A	B
1918	LG11	Chr11_bin1967	28.332	B	A	B	A	A	A	B	A	B	B	B	A	B	B	B	A	B	B	B	A	A	B	B	B	B	A	B	B	H	B	A	B	B	B	A	B	A	A	A	B	A	B	A	A	A	B
1919	LG11	Chr11_bin1968	28.57	B	A	B	A	A	A	B	A	B	B	B	A	B	B	B	A	B	B	B	A	A	B	B	B	B	A	B	B	H	B	A	B	B	B	A	B	B	A	A	B	A	B	A	A	A	B
1920	LG11	Chr11_bin1969	28.808	B	A	B	A	A	A	B	A	B	B	B	A	B	B	B	A	B	B	B	A	A	B	B	B	B	A	B	B	H	B	A	B	B	B	A	B	B	A	A	B	A	B	A	A	A	B
1921	LG11	Chr11_bin1970	29.046	B	A	B	A	A	A	B	A	B	B	B	A	B	B	B	A	B	B	B	A	A	B	B	B	B	A	B	B	H	B	A	B	B	B	A	B	B	A	A	B	A	B	A	A	A	B
1922	LG11	Chr11_bin1971	29.284	B	A	B	A	A	A	B	A	B	B	B	A	B	B	B	A	B	B	B	A	A	B	B	B	B	A	B	B	H	B	A	B	B	B	A	B	B	A	A	B	A	B	A	A	A	B
1923	LG11	Chr11_bin1972	29.763	B	A	B	A	A	A	B	A	B	B	B	A	B	B	B	A	B	B	B	A	A	B	B	B	B	A	B	B	H	B	A	B	B	B	A	B	B	A	A	B	A	B	A	A	A	B
1924	LG11	Chr11_bin1973	30.001	B	A	B	A	A	A	B	A	B	B	B	A	B	B	B	A	B	B	B	A	A	B	B	B	B	A	B	B	H	B	A	B	B	B	A	B	B	A	A	B	A	B	A	B	A	B
1925	LG11	Chr11_bin1974	30.239	B	A	B	A	A	A	B	A	B	B	B	A	B	B	B	A	B	B	B	A	A	B	B	B	B	A	B	B	H	B	A	B	B	B	A	B	B	A	A	B	A	B	B	B	A	B
1926	LG11	Chr11_bin1975	30.477	B	A	B	A	A	A	B	A	B	B	B	A	B	B	B	A	B	B	B	A	A	B	B	B	A	A	B	B	H	B	A	B	B	B	A	B	B	A	A	B	A	B	B	B	A	B
1927	LG11	Chr11_bin1976	30.715	B	A	B	A	A	A	B	A	B	B	B	A	B	B	B	A	B	B	B	A	A	B	B	B	A	A	B	B	H	B	A	B	B	B	A	B	B	A	A	B	A	B	B	B	A	B
1928	LG11	Chr11_bin1977	30.953	B	B	B	A	A	A	B	A	B	B	B	A	B	B	B	A	B	B	B	A	A	B	B	B	A	A	B	B	H	B	A	B	B	B	A	B	B	A	A	B	A	B	B	B	A	B
1929	LG11	Chr11_bin1978	31.191	B	B	B	A	A	A	B	A	B	B	B	A	B	B	B	A	B	B	B	A	A	B	B	B	A	A	B	B	H	B	A	B	B	B	A	B	B	A	A	B	B	B	B	B	A	B
1930	LG11	Chr11_bin1979	31.916	B	B	B	A	A	B	B	A	B	B	B	A	B	B	B	A	B	B	B	A	A	B	B	B	A	A	B	B	H	B	A	B	B	B	A	B	B	A	A	B	B	B	B	B	A	B
1931	LG11	Chr11_bin1980	32.154	B	B	B	A	A	B	B	A	B	B	B	B	B	B	B	A	B	B	B	A	A	B	B	B	A	A	B	B	H	B	A	B	B	B	A	B	B	A	A	B	B	B	B	B	A	B
1932	LG11	Chr11_bin1981	32.392	B	B	B	A	A	B	B	A	B	B	B	B	B	B	B	A	B	B	B	A	A	B	B	B	A	A	B	B	H	B	A	B	B	B	A	B	B	A	A	B	B	B	B	B	A	B
1933	LG11	Chr11_bin1982	32.63	B	B	B	A	A	B	B	A	B	B	B	B	B	B	B	A	B	B	B	A	A	B	B	B	A	A	B	B	H	B	A	B	B	B	A	B	B	A	A	B	B	B	B	B	A	B
1934	LG11	Chr11_bin1983	32.868	B	B	B	A	A	B	B	A	B	B	B	B	B	B	B	A	B	B	B	A	A	B	B	B	A	A	B	B	H	B	A	B	B	B	A	B	B	A	A	B	B	B	B	B	A	B
1935	LG11	Chr11_bin1984	32.986	B	B	B	A	A	B	B	A	B	B	B	B	B	B	B	A	B	B	B	A	A	B	B	B	A	A	B	B	A	B	A	B	B	B	A	B	B	A	A	B	B	B	B	B	A	B
1936	LG11	Chr11_bin1985	33.224	B	B	B	A	A	B	B	A	B	B	B	B	B	B	B	A	B	B	B	A	A	B	B	B	A	A	B	B	A	B	A	B	B	B	A	B	B	A	A	B	B	B	B	B	A	B
1937	LG11	Chr11_bin1986	33.462	B	B	B	A	A	B	B	A	B	B	B	B	B	B	B	A	B	B	B	A	A	B	B	B	A	A	B	B	A	B	A	B	B	B	A	B	B	A	A	B	B	B	B	B	A	B
1938	LG11	Chr11_bin1987	33.7	B	B	B	A	A	B	B	A	B	B	B	B	B	B	B	A	B	B	B	A	A	B	B	B	A	A	B	B	A	B	A	B	B	B	A	B	B	A	A	B	B	B	B	B	A	B
1939	LG11	Chr11_bin1988	33.938	B	B	B	A	A	B	B	A	B	B	B	B	B	B	B	A	B	B	B	A	A	B	B	B	A	A	B	B	A	B	A	B	B	B	A	B	B	A	A	B	B	B	B	B	A	B
1940	LG11	Chr11_bin1989	34.176	B	B	B	A	A	B	B	A	B	B	B	B	B	B	B	A	B	B	B	A	A	B	B	B	A	B	B	B	A	B	A	B	B	B	A	B	B	A	A	B	B	B	B	B	A	B
1941	LG11	Chr11_bin1990	34.414	B	B	B	A	A	B	B	A	B	B	B	B	B	B	B	A	B	B	B	A	A	B	B	B	A	B	B	B	A	B	A	B	B	B	A	B	B	A	A	B	B	B	B	B	A	B
1942	LG11	Chr11_bin1991	34.652	B	B	B	A	A	B	B	A	B	B	B	B	B	B	B	A	B	B	B	A	A	B	B	B	A	B	B	B	A	B	A	B	B	B	A	B	B	A	A	B	B	B	B	B	A	B
1943	LG11	Chr11_bin1992	34.89	B	B	B	A	A	B	B	A	B	B	B	B	A	B	B	A	B	B	B	A	A	B	B	B	A	B	B	B	A	B	A	B	B	B	A	B	B	A	A	B	B	B	B	B	A	B
1944	LG11	Chr11_bin1993	35.009	B	B	B	A	A	B	B	A	B	B	B	B	A	B	B	A	B	B	B	A	A	B	B	B	A	B	B	B	A	B	A	B	B	B	A	B	B	A	A	B	B	B	B	B	A	B
1945	LG11	Chr11_bin1994	35.247	B	B	B	A	A	B	B	A	B	B	B	B	A	B	B	A	B	B	B	A	A	B	B	B	A	B	B	B	A	B	A	B	B	B	A	B	B	A	A	B	B	B	B	B	A	B
1946	LG11	Chr11_bin1995	35.485	B	B	B	A	A	B	B	A	B	B	A	B	A	B	B	A	B	B	B	A	A	B	B	B	A	B	B	B	A	B	A	B	B	B	A	B	B	A	A	B	B	B	B	B	A	B
1947	LG11	Chr11_bin1996	35.723	B	B	B	A	A	B	B	A	B	B	A	B	A	B	B	A	B	B	B	A	A	B	B	B	A	B	B	B	A	B	A	B	B	B	A	B	B	A	A	B	B	B	B	B	A	B
1948	LG11	Chr11_bin1997	35.961	B	B	B	A	A	B	B	A	B	B	A	B	A	B	B	A	B	B	B	A	A	B	B	B	A	B	B	B	A	B	A	B	B	B	A	B	B	A	A	B	B	B	B	B	A	B
1949	LG11	Chr11_bin1998	36.44	B	B	B	A	A	B	B	A	B	B	A	B	A	B	B	A	B	B	B	A	A	B	B	B	A	B	B	B	A	B	A	B	B	B	A	B	B	A	A	B	B	B	B	B	A	B
1950	LG11	Chr11_bin1999	36.678	B	B	B	A	A	B	B	A	B	B	A	B	A	B	B	A	B	B	B	A	A	B	B	B	A	B	B	B	A	B	A	B	B	B	A	B	B	A	A	B	B	B	B	B	A	B
1951	LG11	Chr11_bin2000	36.797	B	B	B	A	A	B	B	A	B	B	A	B	A	B	B	A	B	B	B	A	A	B	B	B	A	B	B	B	A	B	A	B	B	B	A	B	B	A	A	B	B	B	B	B	A	B
1952	LG11	Chr11_bin2001	37.035	B	B	B	A	A	B	B	A	B	B	A	B	A	B	B	A	B	B	B	A	A	B	B	B	A	B	B	B	A	B	A	B	B	B	A	B	B	A	A	B	B	B	B	B	A	B
1953	LG11	Chr11_bin2002	37.273	B	B	B	A	A	B	B	A	B	B	A	B	A	B	B	A	B	B	B	A	A	B	B	B	A	B	B	B	A	B	A	B	B	B	A	B	B	A	A	B	B	B	B	B	A	B
1954	LG11	Chr11_bin2003	37.391	B	B	B	A	A	B	B	A	B	B	A	B	A	B	B	A	B	B	B	A	A	B	B	B	A	B	B	B	A	B	A	B	B	B	A	B	B	A	A	B	B	B	B	B	A	B
1955	LG11	Chr11_bin2004	37.629	B	B	B	A	A	B	B	A	B	B	A	B	A	B	B	A	B	B	B	A	A	B	B	B	A	B	B	B	A	B	A	B	B	B	A	B	B	A	A	B	B	B	B	B	A	B
1956	LG11	Chr11_bin2005	37.748	B	B	B	A	A	B	B	A	B	B	A	B	A	B	B	A	B	B	B	A	A	B	B	B	A	B	B	B	H	B	A	B	B	B	A	B	B	A	A	B	B	B	B	B	A	B
1957	LG11	Chr11_bin2006	37.866	B	B	B	A	A	B	B	A	B	B	A	B	A	B	B	A	B	B	B	A	A	B	B	B	A	B	B	B	H	B	A	B	B	B	A	B	B	A	A	B	B	B	B	B	A	B
1958	LG11	Chr11_bin2007	37.985	B	B	B	A	A	B	B	A	B	B	A	B	A	B	B	A	B	B	B	A	A	B	B	B	A	B	B	B	H	B	A	B	B	B	A	B	B	A	A	B	B	B	B	B	A	B
1959	LG11	Chr11_bin2008	38.223	B	B	B	A	A	B	B	A	B	B	A	B	A	B	B	A	B	B	B	A	A	B	B	B	A	B	B	B	H	B	A	B	B	B	A	B	B	A	A	B	B	B	B	B	A	B
1960	LG11	Chr11_bin2009	38.341	B	B	B	A	A	B	B	A	B	B	A	B	A	B	B	A	B	B	B	A	A	B	B	B	A	B	B	B	A	B	A	B	B	B	A	B	B	A	A	B	B	B	B	B	A	B
1961	LG11	Chr11_bin2010	38.579	B	B	B	A	A	B	B	A	B	B	A	B	A	B	B	A	B	B	B	A	A	B	B	B	A	B	B	B	A	B	A	B	B	B	A	B	B	A	A	B	B	B	B	B	A	B
1962	LG11	Chr11_bin2011	38.817	B	B	B	A	A	B	B	A	B	B	A	B	A	B	B	A	B	B	B	A	A	B	B	B	A	B	B	B	A	B	A	B	B	B	A	B	B	A	A	B	B	B	B	B	A	B
1963	LG11	Chr11_bin2012	39.055	B	B	B	A	A	B	B	A	B	B	A	B	A	B	B	A	B	B	B	A	A	B	B	B	A	B	B	B	A	B	A	B	B	B	A	B	B	A	A	B	B	B	B	B	A	B
1964	LG11	Chr11_bin2013	39.293	B	B	B	A	A	B	B	A	B	B	A	B	A	B	B	A	B	B	B	A	A	B	B	B	A	B	B	A	A	B	A	B	B	B	A	B	B	A	A	B	B	B	B	B	A	B
1965	LG11	Chr11_bin2014	39.412	B	B	B	A	A	B	B	A	B	B	A	B	A	B	B	A	B	B	B	A	A	B	B	B	A	B	B	A	A	B	A	B	B	B	A	B	B	A	A	B	B	B	B	B	A	B
1966	LG11	Chr11_bin2015	39.65	B	B	B	A	A	B	B	A	B	B	A	B	A	B	B	A	B	B	B	A	A	B	B	B	A	B	B	A	A	B	A	B	B	B	A	B	B	A	A	B	B	B	B	B	A	B
1967	LG11	Chr11_bin2016	40.008	B	B	B	A	A	B	B	A	B	B	A	A	A	B	B	A	B	B	B	A	A	B	B	B	A	B	B	A	A	B	A	B	B	B	A	B	B	A	A	B	B	B	B	B	A	B
1968	LG11	Chr11_bin2017	40.246	B	B	B	A	A	B	B	A	B	B	A	A	A	B	B	A	B	B	B	A	A	B	B	B	A	B	B	A	A	B	A	B	B	B	A	B	B	A	A	B	B	B	B	B	A	B
1969	LG11	Chr11_bin2018	40.484	B	B	B	A	B	B	B	A	B	B	A	A	A	B	B	A	B	B	B	A	A	B	B	B	A	B	B	A	A	B	A	B	B	B	A	B	B	A	A	B	B	B	B	B	A	B
1970	LG11	Chr11_bin2019	40.722	B	B	B	A	B	B	B	A	B	B	A	A	A	B	B	A	B	B	B	A	A	B	B	B	A	B	B	A	A	B	A	B	B	B	A	B	B	A	A	B	B	B	B	B	A	B
1971	LG11	Chr11_bin2020	41.201	B	B	B	A	B	B	B	A	B	B	A	A	A	B	B	A	B	B	B	A	A	B	B	B	A	B	B	A	A	B	A	B	B	B	A	B	B	A	A	B	A	B	B	B	A	B
1972	LG11	Chr11_bin2021	41.439	B	B	B	A	B	B	B	A	B	B	A	A	A	B	B	A	B	B	B	A	A	B	B	B	A	B	B	A	A	B	A	B	B	B	A	B	B	A	A	B	A	B	B	B	A	B
1973	LG11	Chr11_bin2022	41.677	B	B	B	A	B	B	B	A	B	B	A	A	A	B	B	A	B	B	B	A	A	B	B	B	A	B	B	A	A	B	A	B	B	B	A	B	B	A	A	B	A	B	B	B	A	B
1974	LG11	Chr11_bin2023	41.915	B	B	B	A	B	B	B	A	B	B	A	A	A	B	B	A	B	B	B	A	A	B	B	B	A	B	B	A	A	B	A	B	B	B	A	B	B	A	A	B	A	B	B	B	A	B
1975	LG11	Chr11_bin2024	42.395	B	B	B	A	B	B	B	A	B	B	A	A	A	B	B	A	B	B	B	A	A	B	B	B	A	B	B	A	B	B	A	B	B	B	A	B	B	A	A	B	A	B	B	B	A	B
1976	LG11	Chr11_bin2025	42.633	B	B	B	A	B	B	B	A	B	B	A	A	A	B	B	A	B	B	B	A	A	B	B	B	A	B	B	A	B	A	A	B	B	B	A	B	B	A	A	B	A	B	B	B	A	B
1977	LG11	Chr11_bin2026	42.871	B	B	B	A	B	B	B	A	B	B	A	A	A	B	B	A	B	B	B	A	A	B	B	B	A	B	B	A	A	A	A	B	B	B	A	B	B	A	A	B	A	B	B	B	A	B
1978	LG11	Chr11_bin2027	43.35	B	B	B	A	B	B	B	A	B	B	A	A	A	B	B	A	B	B	B	A	A	B	A	B	A	B	B	A	A	A	A	B	B	B	A	B	B	A	A	B	A	B	B	B	A	B
1979	LG11	Chr11_bin2028	43.829	B	B	B	A	B	B	B	A	B	B	A	A	A	B	B	A	B	B	B	A	A	B	A	B	A	B	B	A	A	A	A	B	B	B	A	B	B	A	A	B	A	B	B	B	A	B
1980	LG11	Chr11_bin2029	44.188	B	B	B	A	B	B	B	A	B	B	A	A	A	B	B	A	B	B	B	A	A	B	A	B	A	B	B	A	H	A	A	B	B	B	A	B	B	A	A	B	A	B	B	B	A	B
1981	LG11	Chr11_bin2031	44.546	B	B	B	A	B	B	A	A	B	B	A	A	A	B	B	A	B	B	B	A	A	B	A	B	A	B	B	A	A	A	A	B	B	B	A	B	B	A	A	B	A	B	B	B	A	B
1982	LG11	Chr11_bin2032	44.784	B	B	B	A	B	B	A	A	B	B	A	A	A	B	B	A	B	B	B	A	A	B	A	B	A	B	B	A	B	A	A	B	B	B	A	B	B	A	A	B	A	B	B	B	A	B
1983	LG11	Chr11_bin2030	44.902	B	B	B	A	B	B	A	A	B	B	A	A	A	B	B	A	B	B	B	A	A	B	A	B	A	B	B	A	H	A	A	B	B	B	A	B	B	A	A	B	A	B	B	B	A	B
1984	LG11	Chr11_bin2033	45.14	B	B	B	A	B	B	A	A	B	B	A	A	A	B	B	A	B	B	B	A	A	B	A	B	A	B	B	A	H	A	A	B	B	B	A	B	B	A	A	B	A	B	B	B	A	B
1985	LG11	Chr11_bin2034	45.378	B	B	B	A	B	B	A	A	B	B	A	A	A	B	B	A	B	B	B	A	A	B	A	B	A	B	B	A	H	A	A	B	B	B	A	B	B	A	A	B	A	B	B	B	A	B
1986	LG11	Chr11_bin2035	45.616	B	B	B	A	B	B	A	A	B	B	A	A	A	B	B	A	B	B	B	A	A	B	A	B	A	B	B	A	H	A	A	B	B	B	A	B	B	A	A	B	A	B	B	B	A	B
1987	LG11	Chr11_bin2036	45.854	B	B	B	A	B	B	A	A	B	B	A	A	A	B	B	A	B	B	B	A	A	B	A	B	A	B	B	A	H	A	A	B	B	B	A	B	B	A	A	B	A	B	B	B	A	B
1988	LG11	Chr11_bin2037	46.092	B	B	B	A	B	B	A	A	B	B	A	A	A	B	B	A	B	B	B	A	A	B	A	B	A	B	B	A	H	A	A	B	B	B	A	A	B	A	A	B	A	B	B	B	A	B
1989	LG11	Chr11_bin2038	46.572	B	B	B	A	B	B	A	A	B	B	A	A	A	B	B	A	B	B	B	A	A	B	A	B	A	B	B	A	H	A	A	B	B	B	A	A	B	A	A	B	A	B	B	B	A	B
1990	LG11	Chr11_bin2039	46.81	B	B	B	A	B	B	A	A	B	B	A	A	A	B	B	A	B	B	B	A	A	B	A	B	A	B	B	A	H	A	A	B	B	B	A	A	B	A	A	B	A	B	B	B	A	B
1991	LG11	Chr11_bin2040	47.048	B	B	B	A	B	B	A	A	B	B	A	A	A	B	B	A	B	B	B	A	A	B	A	B	A	B	B	A	H	A	A	B	B	B	A	A	B	A	A	B	A	B	B	B	A	B
1992	LG11	Chr11_bin2041	47.527	B	B	B	B	B	B	A	A	B	B	A	A	A	B	B	A	B	B	B	A	A	B	A	B	A	B	B	A	H	A	A	B	B	B	A	A	B	A	A	B	A	B	B	B	A	B
1993	LG11	Chr11_bin2042	47.765	B	B	B	B	B	B	A	A	B	B	A	A	A	B	B	A	B	B	B	A	A	B	A	B	A	B	B	A	H	A	A	B	B	B	A	A	B	A	A	B	A	B	B	B	A	B
1994	LG11	Chr11_bin2043	48.003	B	B	B	B	B	B	A	A	B	B	A	A	A	B	B	A	B	B	B	A	A	B	A	B	A	B	B	A	H	A	A	B	B	B	A	A	B	A	A	B	A	B	B	B	A	B
1995	LG11	Chr11_bin2044	48.241	B	B	B	B	B	B	A	A	B	B	A	A	A	B	B	A	B	B	A	A	A	B	A	B	A	B	B	A	H	A	A	B	B	B	A	A	B	A	A	B	A	B	B	B	A	B
1996	LG11	Chr11_bin2045	48.965	B	B	B	B	B	B	A	A	B	B	A	A	A	B	B	A	B	B	A	A	A	B	A	B	A	A	B	A	H	A	A	B	B	B	A	A	B	A	A	B	A	B	B	B	A	B
1997	LG11	Chr11_bin2046	49.938	B	B	A	B	B	B	A	A	A	B	A	A	A	B	B	A	B	B	A	A	A	B	A	B	A	A	B	A	H	A	A	B	B	B	A	A	B	A	A	B	A	B	A	B	A	B
1998	LG11	Chr11_bin2047	50.418	B	B	A	B	B	B	A	A	A	B	A	A	A	B	B	A	B	B	A	A	A	A	A	B	A	A	B	A	H	A	A	B	B	B	A	A	B	A	A	B	A	B	A	B	A	B
[truncated: 1,636 more rows]
[truncated: 166 more columns]
