# Supplementary material for: QTL mapping of web blotch resistance in peanut by high-throughput genome-wide sequencing
Source: BMC Plant Biol. 2020 Jun 3;20:249. doi: 10.1186/s12870-020-02455-8 (PMC7268717; doi:10.1186/s12870-020-02455-8)
Supplement: Supplementary file 4 — Additional file 4: Table S3. The phenotypes and KASP genotyping results of 47 lines. * stands for missing data. [file 12870_2020_2455_MOESM4_ESM.xlsx]

## Sheet: Sheet1
Supplementary Table S3 The phenotypes and KASP genotyping results of 47 lines
ID	2007 Disease Scale	2008 Disease Scale	2012 Disease Index	2018 Disease Index (Field)	2018 Disease Index (Indoor)	KASP_WB06 Arahy.04:125905992	KASP_WB07 Arahy.04:125907949	KASP_WB10 Arahy.04:125912343
WB6212	1	0.5	0	14.4444	3.88889	T:T	A:A	G:G
WB6241	1.39	0.2	0	12.2222	7.71405	T:T	A:A	G:G
WB6288	1	0.1	0	14.4444	13.4259	T:T	A:A	G:G
WB6281	1.38	0.2	3.125	15.5556	11.2434	T:T	A:A	G:G
WB6227	1.1	0	3.125	18.8889	15.1852	T:T	A:A	G:G
WB6278	1.1	0	9.375	21.1111	8.14628	T:T	A:A	G:G
WB6286	1.78	0.1	9.375	27.7778	11.9444	T:T	A:A	G:G
WB6305	1	0.1	9.375	14.4444	55.6958	T:T	A:A	G:G
WB6205	1.38	0.4	12.5	15.5556	6.48148	T:T	A:A	G:G
WB6285	1.13	0	12.5	14.4444	9.58995	T:T	A:A	G:G
WB6284	1.78	1.3	12.5	16.6667	13.786	T:T	A:A	G:G
WB6315	1.1	0.2	12.5	14.4444	23.3796	T:T	A:A	G:G
WB6217	1.67	0.9	12.5	15.5556	*	T:T	A:A	G:G
WB6365	1.38	0.2	15.625	13.3333	*	T:T	A:A	G:G
WB6215	1	0.7	18.75	41.1111	10	T:T	A:A	G:G
WB6332	0.63	0.1	18.75	17.7778	32.5126	T:T	A:A	G:G
WB6359	1.5	0.2	18.75	12.2222	*	T:T	A:A	G:G
WB6357	1	0.2	18.75	20	*	T:T	A:A	G:G
WB6220	1	0.2	21.875	17.7778	8.33333	T:T	A:A	G:G
WB6216	1.58	0.6	21.875	21.1111	17.5	T:T	A:A	G:G
WB6265	1.5	1.7	93.75	25.5556	15.6566	T:T	A:A	G:G
WB6204	1.2	0.7	21.875	18.8889	*	C:C	G:G	T:T
WB6235	2	0.7	9.375	14.4444	21.8519	C:C	G:G	T:T
WB6360	1.39	0	18.75	32.2222	*	C:C	G:G	T:T
WB6248	3	2.5	93.75	30	56.1919	T:T	A:A	G:G
WB6367	2.5	2.9	100	36.6667	*	T:T	A:A	G:G
WB6237	2.1	0.8	21.875	14.4444	35.7407	C:C	G:G	T:T
WB6338	1.42	1.1	84.375	15.5556	29.1667	C:C	G:G	T:T
WB6386	1	1.4	84.375	16.6667	*	C:C	G:G	T:T
WB6396	1.67	1.8	84.375	28.8889	*	C:C	G:G	T:T
WB6300	2.75	1.1	87.5	13.3333	13	C:C	G:G	T:T
WB6207	3.38	1.2	87.5	45.5556	32.6852	C:C	G:G	T:T
WB6295	1	1.6	90.625	20	17.963	C:C	G:G	T:T
WB6219	2.42	2.1	90.625	58.8889	56.0185	C:C	G:G	T:T
WB6233	1.67	3.1	90.625	56.6667	78.5185	C:C	G:G	T:T
WB6282	3	2.3	93.75	21.1111	16.1111	C:C	G:G	T:T
WB6243	2	2.5	93.75	41.1111	39.8758	C:C	G:G	T:T
WB6222	1.67	1.5	93.75	28.8889	68.3333	C:C	G:G	T:T
WB6251	2.54	2.3	100	34.4444	38.5802	C:C	G:G	T:T
WB6252	1.88	2.2	100	24.4444	54.4893	C:C	G:G	G:T
WB6296	3.5	2.9	100	16.6667	55.9117	C:C	G:G	T:T
WB6312	2.25	2.4	100	17.7778	57.716	C:C	G:G	T:T
WB6246	3.75	2.1	100	20	66.5123	C:C	G:G	T:T
WB6407	2.88	1.7	100	30	*	C:C	G:G	T:T
WB6395	2.25	1.9	100	32.2222	*	C:C	G:G	T:T
WB6397	2.96	1.3	100	34.4444	*	C:C	G:G	T:T
WB6387	3.38	2.2	100	38.8889	*	C:C	G:G	T:T
